# Supplementary material for: Spatial distribution of transcript changes in the maize primary root elongation zone at low water potential
Source: BMC Plant Biol. 2008 Apr 3;8:32. doi: 10.1186/1471-2229-8-32 (PMC2364623; doi:10.1186/1471-2229-8-32)
Supplement: Additional file 1 — List of differentially expressed transcripts by their Operon ids and their relationship to the most similar translation product in NR. Genes are categorized according to primary stress response, maturation related response and functional classification. The parent est sequence identifier, the fold change, the FDR-adjusted p value, and the accession ID, annotation, score, and evalue obtained by BLASTX alignment against the non-redundant protein database at NCBI are given. [file 1471-2229-8-32-S1.xls]

## Sheet: Additional File 2
Additional Table 1. The 685 transcripts identified as differentially expressed in one or more of three comparisons are listed with corresponding statistics and annotation. The three comparisons are between water-stressed and well-watered in region 1 (C1), in region 2 (C2), or between water-stressed region 2 and well-watered region 3 (C2/3).
Functional Category was designated manually for each gene. The Operon ID is the key to the sequence on the array and more can be learned about these at http://www.maizearray.org/. The gene Name is the parent sequence or contig from which the oligo was derived for the array. The annotation used for the array was obtained using the full Operon sequence as query and the non-redundant protein databas…
			Log 2 of Fold Change (bold font means FDR<0.05)			False discovery rate adjusted p-value			Updated NR annotation
Functional Category	Operon ID	Name	C1	C2	C2/3	C1	C2	C2/3	NR Accession ID	NR Annotation	NR Score	NR Evalue
Carbon metabolism	MZ00036333	BF728769	6.02099	10.5412	10.4884	0.037122	0.0223035	0.0118436	gb|AAQ07251.2	alkaline alpha galactosidase 1 [Zea mays]	118	1e-25
Carbon metabolism	MZ00035829	AW585289	5.07708	8.70842	9.7189	0.016341	0.0251839	0.0274993	gb|AAQ07251.2	alkaline alpha galactosidase 1 [Zea mays]	72	6e-12
Carbon metabolism	MZ00025896	TC251006	4.81321	8.86675	4.27938	0.037122	0.0251839	0.0803381	ref|NP_917118.1	putative farnesyl-pyrophosphate synthetase [Oryza sativa (japonica cultivar-group)]	62	5e-09
Carbon metabolism	MZ00020918	TC266256	4.24569	16.5675	9.84957	0.03915	0.0156578	0.0209483	gb|AAQ07251.2	alkaline alpha galactosidase 1 [Zea mays]	75	2e-12
Carbon metabolism	MZ00026383	TC273773	2.93427	10.7822	3.86959	0.037122	0.0256877	0.0194854	gb|AAM89473.1	sucrose synthase 3 [Zea mays]	1609	0
Carbon metabolism	MZ00038878	CD966460	2.53327	1.60534	1.96575	0.048477	0.198664	0.0805455	gb|AAP85531.1	myo-inositol-1-phosphate synthase INO1 [Xerophyta viscosa]	249	2e-65
Carbon metabolism	MZ00014257	TC269461	2.21453	2.51391	1.34	0.037122	0.163853	0.718559	emb|CAA86227.1	ADP-glucose pyrophosphorylase [Zea mays]	986	0
Carbon metabolism	MZ00041252	TC259261	2.15846	1.24048	1.30737	0.034373	0.487667	0.714071	gb|AAG40328.1	myo-inositol 1-phosphate synthase [Zea mays]	1013	0
Carbon metabolism	MZ00022611	TC257479	1.92519	2.65433	1.95981	0.034373	0.0682765	0.0427301	gb|AAQ56529.1	putative sucrosephosphate synthase [Oryza sativa (japonica cultivar-group)]	190	2e-47
Carbon metabolism	MZ00034787	TC233714	1.82766	0.56635	0.635433	0.037122	0.311437	0.722337	emb|CAA78027.1	Ribulose bisphosphate carboxylase [Zea mays]	987	0
Carbon metabolism	MZ00021179	TC255846	1.76052	1.57068	1.51458	0.045132	0.200484	0.38963	gb|AAK98690.1	Putative starch synthase [Oryza sativa]	94	4e-18
Carbon metabolism	MZ00034670	NB:1100.m01372	1.6077	1.81727	1.1231	0.021637	0.646815	0.900574	gb|ABC42288.1	putative oxidoreductase subunit [Escherichia coli]	235	2e-60
Carbon metabolism	MZ00023744	TC269092	1.58008	1.54256	1.00395	0.042317	0.12192	1	emb|CAG30724.1	putative beta-galactosidase precursor [Hordeum vulgare]	145	7e-34
Carbon metabolism	MZ00005490	BM501143	0.691116	0.17521	0.228749	0.232585	0.00477108	0.0052426	sp|P49175	Beta-fructofuranosidase 1 precursor (Sucrose 1) (Invertase 1)	197	8e-50
Carbon metabolism	MZ00015192	TC250795	0.495171	0.081194	0.10276	0.06464	0.0169466	0.0112312	dbj|BAD53821.1	putative myo-inositol oxygenase [Oryza sativa (japonica cultivar-group)]	580	0
Carbon metabolism	MZ00015193	TC273832	0.395021	0.0964212	0.0970046	0.053186	0.0262694	0.0134637	dbj|BAD53821.1	putative myo-inositol oxygenase [Oryza sativa (japonica cultivar-group)]	74	2e-12
Carbon metabolism	MZ00015579	TC272061	2.17648	6.02331	2.62652	0.598279	0.0169466	0.158556	ref|NP_909121.1	putative alpha-glucosidase [Oryza sativa (japonica cultivar-group)]	838	0
Carbon metabolism	MZ00040720	OGWEV43TV_1	1.90396	4.24979	2.07909	0.131577	0.0491012	0.220622	gb|AAM89473.1	sucrose synthase 3 [Zea mays]	154	1e-36
Carbon metabolism	MZ00016114	TC261213	1.89868	1.93432	1.74152	0.05116	0.0279466	0.349835	gb|ABA92059.1	pyruvate kinase [Oryza sativa (japonica cultivar-group)]	899	0
Carbon metabolism	MZ00037218	BM500263	1.84038	3.23396	2.00224	0.360196	0.044192	0.192491	gb|AAM89473.1	sucrose synthase 3 [Zea mays]	256	1e-67
Carbon metabolism	MZ00017492	TC251986	1.73989	4.82158	1.23983	0.648478	0.0299283	1	dbj|BAD69392.1	putative glucosyltransferase-3 [Oryza sativa (japonica cultivar-group)]	400	0
Carbon metabolism	MZ00031424	TC258192	1.08298	1.87243	1.14306	1	0.023151	0.834973	dbj|BAD91079.1	beta-D-galactosidase [Pyrus pyrifolia]	702	0
Carbon metabolism	MZ00028529	TC263278	1.03383	1.7164	0.832293	1	0.0327038	0.948911	gb|AAT77845.1	putative DAK2 domain containing protein [Oryza sativa (japonica cultivar-group)]	323	5e-87
Carbon metabolism	MZ00024639	TC260496	0.960595	1.91726	0.419591	1	0.0244838	0.206275	gb|AAL73122.1	putative 0-deacetylbaccatin III-10-O-acetyl transferase-like protein [Musa acuminata]	182	4e-45
Carbon metabolism	MZ00015195	TC250795	0.955283	0.269646	0.31779	1	0.0325635	0.0744926	dbj|BAD53821.1	putative myo-inositol oxygenase [Oryza sativa (japonica cultivar-group)]	580	0
Carbon metabolism	MZ00026669	TC250970	0.786217	1.41844	1.38147	0.726695	0.0366536	0.446063	ref|XP_476669.1	putative glycolate oxidase [Oryza sativa (japonica cultivar-group)]	605	0
Carbon metabolism	MZ00018306	TC273715	0.75419	0.319268	0.396247	0.770054	0.0179208	0.374206	gb|AAX95795.1	invertase, putative [Oryza sativa (japonica cultivar-group)]	677	0
Carbon metabolism	MZ00028588	TC274564	0.747943	0.12221	0.155964	0.549884	0.0117156	0.0703084	ref|NP_191311.1	hydrolase, hydrolyzing O-glycosyl compounds [Arabidopsis thaliana]	113	5e-24
Carbon metabolism	MZ00044770	TC278599	0.735094	0.136045	0.394446	0.508149	0.0270511	0.166783	gb|AAM75139.1	alkaline alpha galactosidase I [Cucumis melo]	237	1e-61
Carbon metabolism	MZ00034065	AZM4_58942_1	0.722465	0.309813	0.455636	0.098406	0.0456588	0.0853019	gb|AAK92707.1	putative imbibition protein homolog [Arabidopsis thaliana]	704	0
Carbon metabolism	MZ00009094	CD967777	0.641713	0.430943	0.940474	0.606329	0.0443753	1	ref|NP_910172.1	putative lipoamide dehydrogenase [Oryza sativa]	101	7e-21
Carbon metabolism	MZ00014461	TC248037	3.34963	4.85397	3.31655	0.113852	0.0565166	0.0406517	dbj|BAD45661.1	putative pyruvate dehydrogenase E1 alpha subunit [Oryza sativa (japonica cultivar-group)]	696	0
Carbon metabolism	MZ00007416	CD441466	1.63127	1.81851	1.30247	0.094056	0.182164	0.0406517	gb|AAP05860.1	amylose extender starch-branching enzyme [Zea mays subsp. mays]	112	4e-24
Carbon metabolism	MZ00003185	AZM3_98929	0.93045	0.763272	0.519032	1	0.681058	0.0332565	ref|XP_468546.1	putative sucrose synthase [Oryza sativa (japonica cultivar-group)]	690	0
Carbon metabolism	MZ00019214	TC253447	0.918913	1.60146	1.55259	1	0.392899	0.0404181	dbj|BAD72231.1	putative 6-phospho-1-fructokinase [Oryza sativa (japonica cultivar-group)]	307	1e-82
Carbon metabolism	MZ00029456	TC264850	0.667574	0.430188	0.446874	0.137127	0.33242	0.0369024	ref|XP_476073.1	putative hexokinase 1 [Oryza sativa (japonica cultivar-group)]	365	1e-99
Carbon metabolism	MZ00037664	CA403773	0.591726	0.704345	0.291187	0.114924	0.574824	0.0235414	gb|AAM68126.1	sucrose synthase [Saccharum officinarum]	67	2e-10
Carbon metabolism	MZ00038267	CD448312	0.570382	0.736304	0.331455	0.094128	0.672284	0.0391528	gb|AAF85966.1	sucrose synthase-2 [Saccharum officinarum]	163	3e-39
Carbon metabolism	MZ00030298	TC275931	0.503827	0.545296	0.459457	0.174423	0.369866	0.0346085	gb|AAO33158.1	sucrose-phosphatase [Zea mays]	890	0
cell division	MZ00006197	CA399462	1.15669	3.47593	5.51762	1	0.141912	0.0052426	ref|XP_493733.1	putative early nodulin [Oryza sativa (japonica cultivar-group)]	84	2e-15
cell division	MZ00013596	TC191390	1.074	3.2471	3.18159	1	0.20324	0.0222253	ref|XP_493727.1	putative early nodulin [Oryza sativa (japonica cultivar-group)]	212	1e-53
cell division	MZ00026700	TC262303	0.942785	1.12391	0.499675	1	0.942758	0.0483785	tpg|DAA00299.1	TPA: TPA_exp: putative phytosulfokine peptide precursor [Zea mays]	178	2e-43
cell wall	MZ00015471	TC261022	2.2084	4.59148	2.76267	0.040294	0.0169466	0.0545444	gb|AAV43969.1	'putative glucan 1,3-beta-glucosidase' [Oryza sativa (japonica cultivar-group)]	734	0
cell wall	MZ00035785	TC258690	1.8226	2.22005	1.47005	0.015794	0.199672	0.280735	gb|ABA97248.1	jacalin homolog [Oryza sativa (japonica cultivar-group)]	85	2e-15
cell wall	MZ00017446	BQ619449	1.38703	14.5186	5.30866	0.770054	0.0297005	0.0248897	gb|AAS55470.1	little protein 1 [Oryza sativa (japonica cultivar-group)]	100	6e-20
cell wall	MZ00013608	TC191408	2.16445	7.25568	6.81903	0.233701	0.0244505	0.0609369	gb|AAF71261.2	beta-glucosidase aggregating factor precursor [Zea mays]	158	2e-37
cell wall	MZ00013607	TC258617	1.55725	4.85726	3.88914	0.946669	0.0195215	0.0535433	gb|AAF71261.2	beta-glucosidase aggregating factor precursor [Zea mays]	236	2e-60
cell wall	MZ00016250	TC272337	1.47631	8.20341	3.47158	0.303688	0.0259882	0.050052	dbj|BAD88396.1	extensin like protein [Oryza sativa (japonica cultivar-group)]	69	2e-10
cell wall	MZ00037271	BM501025	1.26839	7.7329	2.33342	1	0.0251839	0.128345	ref|XP_479571.1	r40g2 protein [Oryza sativa (japonica cultivar-group)]	226	3e-58
cell wall	MZ00037414	BQ280296	2.33108	7.60165	6.42778	0.21183	0.052033	0.0404181	gb|AAT77910.1	putative raffinose synthase or seed imbibition protein [Oryza sativa (japonica cultivar-group)]	146	3e-34
cell wall	MZ00012085	TC270037	2.13613	5.10951	4.46277	0.154774	0.0682762	0.035589	gb|AAQ07251.2	alkaline alpha galactosidase 1 [Zea mays]	1535	0
cell wall	MZ00022682	TC278072	1.40932	0.386946	0.166439	0.637372	0.0653607	0.0052426	sp|P93788	Remorin (pp34)	157	4e-37
cell wall	MZ00024837	TC249940	1.30134	3.28572	2.44616	0.354404	0.135436	0.0052426	ref|NP_567585.1	carboxylic ester hydrolase [Arabidopsis thaliana]	486	0
cell wall	MZ00024836	TC249941	1.25527	2.40274	2.97513	0.865777	0.300581	0.031091	emb|CAA67728.1	pectinacetylesterase precursor [Vigna radiata var. radiata]	153	4e-36
cell wall	MZ00027615	TC210696	1.10191	0.405027	0.237735	1	0.0940558	0.0491205	sp|P93788	Remorin (pp34)	174	2e-42
cell wall	MZ00013203	NP671698	1.03025	0.795565	1.52869	1	0.589329	0.020744	ref|NP_001031118.1	MUR4 (MURUS 4); catalytic [Arabidopsis thaliana]	237	4e-61
cell wall	MZ00019916	TC276255	0.83915	0.729407	0.372248	0.8915	0.882312	0.0276261	dbj|BAD28176.1	putative polysialic acid capsule expression protein [Oryza sativa (japonica cultivar-group)]	272	7e-72
cell wall	MZ00021160	TC201436	0.560195	0.228263	0.18293	0.278298	0.0770218	0.0179106	ref|NP_912479.1	Putative endosperm specific protein [Oryza sativa (japonica cultivar-group)]	216	5e-55
copper-containing	MZ00029080	TC272506	5.11949	4.69393	1.5709	0.015201	0.0500273	0.950026	ref|NP_563820.1	copper ion binding / electron transporter [Arab...	194	7e-48
copper-containing	MZ00015277	TC261041	0.452817	0.729585	0.968031	0.034373	0.312228	1	ref|NP_910202.1	putative Bplo [Oryza sativa (japonica cultivar-group)]	1120	0
copper-containing	MZ00012494	CF625283	0.405845	0.799984	0.952357	0.017719	0.112244	1	dbj|BAD54387.1	putative chemocyanin precursor [Oryza sativa (japonica cultivar-group)]	150	3e-35
copper-containing	MZ00029102	TC212526	0.793334	0.350582	0.929871	0.206322	0.0490103	1	ref|XP_469839.1	putative blue copper-binding protein [Oryza sativa (japonica cultivar-group)]	244	4e-63
copper-containing	MZ00027987	TC274111	0.604997	0.210582	0.584624	0.835457	0.0422342	0.372991	dbj|BAD45542.1	putative PS60 [Oryza sativa (japonica cultivar-group)]	168	1e-40
copper-containing	MZ00007284	CD439127	0.509446	0.251064	0.931733	0.914367	0.0366536	1	dbj|BAD45542.1	putative PS60 [Oryza sativa (japonica cultivar-group)]	371	0
copper-containing	MZ00033361	TC264452	0.941478	2.0343	0.244099	1	0.796543	0.0222253	ref|XP_483007.1	putative blue copper protein precursor [Oryza sativa (japonica cultivar-group)]	144	1e-33
cytochromeP450	MZ00006302	CA403941	1.60993	1.06136	2.63677	0.015794	1	0.0763052	ref|XP_479692.1	putative cytochrome P450 71C4 [Oryza sativa (japonica cultivar-group)]	143	2e-33
cytochromeP450	MZ00021198	TC255250	1.02811	6.09671	2.26652	1	0.020466	0.172646	gb|AAK38080.1	putative cytochrome P450 [Lolium rigidum]	243	6e-63
cytochromeP450	MZ00019901	TC275778	0.915734	1.87463	1.32125	0.977895	0.0422342	0.290763	ref|NP_913139.1	cytochrome P450-like protein [Oryza sativa (japonica cultivar-group)]	92	2e-17
cytochromeP450	MZ00024984	TC249830	1.07177	1.01648	2.49074	1	1	0.0470462	gb|AAO16695.1	cytochrome P450-like protein [Sorghum bicolor]	952	0
cytochromeP450	MZ00015263	TC261265	0.896267	0.607887	0.416164	1	0.378527	0.0361127	ref|XP_479689.1	putative P450 [Oryza sativa (japonica cultivar-group)]	256	3e-67
cytoskeleton	MZ00037531	BU093272	1.74594	1.99227	1.48643	0.015473	0.656752	0.406384	dbj|BAD33833.1	diaphanous protein-like [Oryza sativa (japonica cultivar-group)]	74	1e-12
cytoskeleton	MZ00001500	AW331813	1.18017	0.338595	0.549767	0.907825	0.0240203	0.359222	ref|XP_469738.1	putative myosin [Oryza sativa]	216	4e-55
cytoskeleton	MZ00024656	TC260536	1.14393	1.64421	1.0186	0.994871	0.0490103	1	dbj|BAD34362.1	ankyrin-like protein [Oryza sativa (japonica cultivar-group)]	598	0
cytoskeleton	MZ00019671	TC273677	0.909408	0.311444	0.407947	1	0.0248196	0.152334	gb|AAG33234.1	microtubule-binding protein TANGLED1 [Zea mays]	757	0
cytoskeleton	MZ00017269	TC251988	0.840896	2.25089	1.07786	0.964781	0.0490103	1	gb|AAQ87012.1	myosin heavy chain class VIII A1 protein [Oryza sativa (japonica cultivar-group)]	470	0
cytoskeleton	MZ00043234	CF009470	0.813943	0.438635	0.504233	1	0.0497409	0.460103	emb|CAA51719.1	profilin 2 [Zea mays]	238	5e-62
cytoskeleton	MZ00010849	CF035973	0.644834	0.236922	1.16837	0.736384	0.0354835	0.973291	ref|NP_917326.1	putative myosin heavy chain-like protein [Oryza sativa (japonica cultivar-group)]	118	6e-26
cytoskeleton	MZ00017987	TC252595	1.04319	0.779284	1.77287	1	0.646353	0.0206258	gb|AAK91823.1	kinesin heavy chain [Zea mays]	785	0
cytoskeleton	MZ00007717	CD447813	0.718968	0.558614	0.507742	0.318821	0.240715	0.0102576	emb|CAA48928.1	alpha tubulin 2 [Anemia phyllitidis]	145	7e-34
dehydrin	MZ00026642	TC249778	4.20761	8.31482	6.12978	0.03012	0.0515127	0.0209483	gb|AAA33480.1	dehydrin [Zea mays]	367	0
dehydrin	MZ00037469	BQ619395	1.39378	5.5464	4.22562	0.459704	0.0169466	0.0326001	gb|AAA33480.1	dehydrin [Zea mays]	98	2e-19
dehydrin	MZ00041440	TC249777	1.38511	5.18255	5.23123	0.976975	0.0424725	0.172545	gb|AAA33480.1	dehydrin [Zea mays]	541	0
dehydrin	MZ00041439	TC270817	1.3435	5.12831	3.71348	0.912619	0.023151	0.109496	gb|AAA33480.1	dehydrin [Zea mays]	594	0
DNA-binding	MZ00041500	AZM4_134720	2.85601	3.78825	2.14325	0.02375	0.122891	0.311458	ref|XP_493700.1	putative histone H1 [Oryza sativa (japonica cultivar-group)]	216	2e-54
DNA-binding	MZ00016959	TC273313	2.42335	3.44754	5.12127	0.008679	0.0896698	0.0235414	ref|NP_913434.1	putative PRLI-interacting factor N [Oryza sativa (japonica cultivar-group)]	380	0
DNA-binding	MZ00025213	TC260121	1.25876	1.65818	1.61579	0.262133	0.0431921	0.0338322	gb|AAK40309.1	putative methyl-binding domain protein MBD108 [Zea mays]	105	3e-21
DNA-binding	MZ00043936	TC249291	1.30224	5.28163	4.04838	0.820813	0.0198535	0.0530604	ref|XP_468610.1	putative transcription initiation factor [Oryza sativa (japonica cultivar-group)]	104	2e-21
DNA-binding	MZ00026698	TC262066	1.15349	1.66492	1.04431	0.856762	0.0422284	1	dbj|BAD46298.1	putative DNA repair protein [Oryza sativa (japonica cultivar-group)]	454	0
DNA-binding	MZ00015713	TC261174	1.1487	2.09198	1.26743	0.074838	0.027194	0.796643	ref|NP_196619.1	DNA binding / transcription factor [Arabidopsis thaliana]	60	1e-07
DNA-binding	MZ00015371	TC260077	1.08073	1.7038	1.7338	1	0.0473025	0.155381	gb|AAM93219.1	methyl binding domain protein MBD109 [Zea mays]	791	0
DNA-binding	MZ00013329	TC278894	1.06733	3.15861	1.73131	1	0.0240203	0.323713	dbj|BAD72233.1	putative MCB2 protein [Oryza sativa (japonica cultivar-group)]	101	7e-21
DNA-binding	MZ00003662	TC253995	1.04899	2.08324	1.44581	1	0.0339132	0.14491	ref|XP_479021.1	putative DNA helicase [Oryza sativa (japonica cultivar-group)]	94	2e-17
DNA-binding	MZ00034759	NB_con:1103.m00118|NA:1104.m00	0.975355	0.509806	0.785901	1	0.0406137	0.302999	sp|P10582	DPOM_MAIZE DNA polymerase (S-1 DNA ORF 3) DPOM_MAIZE DNA polymerase (S-1 DNA ORF 3)	628	0
DNA-binding	MZ00036008	AZM4_113054_1	0.965267	2.96139	0.831962	1	0.0405544	0.976424	dbj|BAD33410.1	putative nucleoid DNA-binding protein cnd41 [Oryza sativa (japonica cultivar-group)]	585	0
DNA-binding	MZ00034741	NB:1100.m01451	0.949342	0.599269	0.659343	1	0.0422342	0.254144	Q6R9C0	DNA-directed RNA polymerase [Zea mays]	208	2e-52
DNA-binding	MZ00040918	AZM4_72986	0.855002	0.371714	1.10022	0.731739	0.0287491	1	emb|CAA40565.1	H2B histone [Zea mays]	276	2e-72
DNA-binding	MZ00040859	TC247868	0.847332	0.287934	1.1404	0.542689	0.0400243	1	ref|XP_854281.1	PREDICTED: similar to germinal histone H4 gene [Canis familiaris]	207	5e-52
DNA-binding	MZ00037149	BM381641	0.835667	0.415243	0.998966	0.329945	0.0261735	1	ref|XP_416192.1	PREDICTED: similar to germinal histone H4 gene [Gallus gallus]	65	6e-10
DNA-binding	MZ00029419	TC265158	0.801625	0.516059	0.637213	0.667406	0.020046	0.149513	dbj|BAD37573.1	kelch repeat containing F-box protein-like [Oryza sativa (japonica cultivar-group)]	104	2e-21
DNA-binding	MZ00042822	CF013679	0.735094	0.233349	1.06625	0.410324	0.0249386	1	ref|XP_891315.1	" PREDICTED: similar to H3 histone, family 3B [Mu..."	105	7e-22
DNA-binding	MZ00040899	TC247880	0.730522	0.348123	0.851971	0.38306	0.0169466	0.538897	sp|P40280	H2A_MAIZE Histone H2A	254	3e-66
DNA-binding	MZ00023730	TC205255	0.656106	0.372616	1.06148	0.862068	0.0443753	1	ref|XP_543797.1	PREDICTED: similar to germinal histone H4 gene [Canis familiaris]	214	2e-54
DNA-binding	MZ00006394	CA828042	1.3566	2.55701	3.94214	0.651972	0.109568	0.0200732	emb|CAB68136.1	helicase-like protein [Arabidopsis thaliana]	251	9e-66
DNA-binding	MZ00021110	TC263963	1.09202	0.919797	0.343074	1	0.993981	0.0429968	ref|XP_483800.1	putative C2 domain-containing protein [Oryza sativa (japonica cultivar-group)]	353	7e-96
electron transport	MZ00005374	BM500188	1.20414	2.57146	1.03974	0.300291	0.0205832	1	ref|NP_922672.1	putative flavin-containing monooxygenase [Oryza sativa (japonica cultivar-group)]	91	2e-17
electron transport	MZ00018962	TC269324	0.977386	1.40148	0.857745	1	0.0422342	0.804122	ref|XP_469746.1	putative hydrogenase [Oryza sativa]	479	0
electron transport	MZ00026842	TC272594	0.981459	1.28138	0.446056	1	0.746657	0.047214	ref|NP_909912.1	ferredoxin-NADP+ reductase [Oryza sativa]	700	0
electron transport	MZ00050400	AZM4_58944_1	0.975355	0.877828	0.439194	1	0.889834	0.048222	gb|EAM74978.1	4Fe-4S ferredoxin, iron-sulfur binding:Protein of unknown function DUF224:FAD linked oxidase, C-terminal:FAD linked oxidase, N-terminal [Kineococcus radiotolerans SRS30216]	110	8e-23
hormones	MZ00024083	TC249099	12.3805	7.5187	1.02039	0.020951	0.120992	1	sp|P32024	JI23_HORVU 23 kDa jasmonate-induced protein	105	2e-21
hormones	MZ00013901	TC191927	2.64451	4.37684	3.4638	0.058642	0.0179208	0.0200732	gb|ABA95233.1	dormancy-associated protein, putative [Oryza sativa (japonica cultivar-group)]	207	5e-52
hormones	MZ00015996	TC272139	1.19831	1.05959	1.06228	0.015794	1	1	ref|XP_465055.1	putative Ubiquitin ligase SINAT5 [Oryza sativa (japonica cultivar-group)]	631	0
hormones	MZ00050071	AZM4_50788_1	0.505576	0.56286	0.467881	0.013848	0.0747914	0.0763052	dbj|BAD38371.1	ethylene-binding protein-like [Oryza sativa (japonica cultivar-group)]	248	2e-64
hormones	MZ00026517	TC247991	1.9602	3.94858	1.25569	0.060282	0.0495498	1	gb|AAR87222.1	putative gibberellin regulated protein [Oryza sativa (japonica cultivar-group)]	142	4e-32
hormones	MZ00016490	TC250209	1.5768	3.27148	1.22912	0.116209	0.0327038	0.859847	ref|XP_470158.1	putative hydrolase [Oryza sativa]	529	0
hormones	MZ00026596	TC251139	1.43694	6.51266	0.88186	0.195024	0.0490103	1	ref|NP_915797.1	ethylene-responsive element binding factor 3 [Oryza sativa (japonica cultivar-group)]	342	1e-92
hormones	MZ00030256	TC254273	1.32869	2.14536	2.11053	1	0.0490103	0.179556	gb|ABA99974.1	epoxide hydrolase-like protein [Oryza sativa (japonica cultivar-group)]	186	4e-46
hormones	MZ00007492	CD443024	1.08598	1.45877	1.21511	1	0.0354621	0.652931	gb|ABA99974.1	epoxide hydrolase-like protein [Oryza sativa (japonica cultivar-group)]	306	2e-82
hormones	MZ00046926	AZM4_114422_1	1.074	2.29529	1.14488	1	0.0456167	1	gb|AAT57940.1	22 kDa drought-inducible protein [Saccharum hybrid cultivar]	159	4e-38
hormones	MZ00044009	TC251137	1.07103	0.624154	0.746239	1	0.0445259	0.342443	dbj|BAD11357.1	BRI1-KD interacting protein 129 [Oryza sativa (japonica cultivar-group)]	118	2e-25
hormones	MZ00007636	CD446186	0.966606	2.10702	0.627491	1	0.0235918	0.271576	ref|XP_475621.1	Gibberellin 2-oxidase [Oryza sativa (japonica cultivar-group)]	97	1e-19
hormones	MZ00018690	TC264457	0.872363	2.36044	1.87489	0.787057	0.0402505	0.0859444	gb|AAY67841.1	gibberellin 20-oxidase 1 [Lolium perenne]	537	0
hormones	MZ00018433	TC264009	0.778085	0.617524	0.922583	0.666925	0.0442103	1	dbj|BAD38153.1	putative CTR1-like kinase kinase kinase [Oryza sativa (japonica cultivar-group)]	172	2e-41
hormones	MZ00018108	TC253249	1.24143	1.41729	1.33208	1	0.298087	0.035589	ref|XP_483243.1	auxin-regulated protein-like [Oryza sativa (japonica cultivar-group)]	144	5e-33
hormones	MZ00031129	TC276688	0.883315	0.686976	0.48605	1	0.404611	0.0449893	Q9LG86	Putative auxin-induced protein IAA18 [Oryza sat...	94	2e-22
HSP	MZ00044859	TC263031	2.98349	3.17025	1.79548	0.037122	0.189102	0.327824	ref|XP_463979.1	putative heat shock protein 16.9 [Oryza sativa (japonica cultivar-group)]	226	5e-58
HSP	MZ00020337	TC200341	2.95058	5.47876	2.99936	0.037507	0.0786936	0.0669126	ref|XP_468122.1	putative 17.8 kDa class II heat shock protein [Oryza sativa (japonica cultivar-group)]	253	3e-66
HSP	MZ00013921	TC248399	2.42335	3.58105	3.19003	0.03012	0.0251839	0.050052	prf||1205208A	heat shock protein hsp70	275	9e-73
HSP	MZ00002043	AZM4_79681_1	0.675955	0.631507	1.10355	0.019001	0.512981	1	ref|NP_192119.2	heat shock protein binding / unfolded protein binding [Arabidopsis thaliana]	469	0
HSP	MZ00041287	CA404511	2.27679	4.69875	3.4797	0.142948	0.0304196	0.116431	emb|CAA27330.1	heat shock protein 70 [Zea mays]	224	2e-57
HSP	MZ00043052	TC258364	0.85441	0.484325	1.26018	0.348429	0.0312739	0.812574	gb|AAL79732.1	heat shock protein 90 [Oryza sativa]	484	0
HSP	MZ00001753	AZM4_59139_1	0.835088	0.534393	0.909238	1	0.0456167	0.953412	ref|NP_192119.2	heat shock protein binding / unfolded protein binding [Arabidopsis thaliana]	480	0
HSP	MZ00015499	TC271560	1.45599	1.61193	2.41061	0.474334	0.248673	0.0364786	gb|AAV32521.1	mitochondrial small heat shock protein 22 [Zea mays]	431	0
intracellular signaling	MZ00005891	BQ538624	3.9834	4.56338	3.55414	0.018033	0.0552311	0.248394	gb|AAX95304.1	Potato inhibitor I family [Oryza sativa (japonica cultivar-group)]	84	2e-15
intracellular signaling	MZ00042123	TC272561	2.69447	1.62	1.60094	0.047626	0.289486	0.36515	dbj|BAD45938.1	putative protein phosphatase type-2C [Oryza sativa (japonica cultivar-group)]	149	6e-35
intracellular signaling	MZ00025483	TC259989	2.55266	3.16149	3.64934	0.121634	0.0491012	0.0308042	P93212	14-3-3 protein 7 [Lycopersicon esculentum]	296	8e-79
intracellular signaling	MZ00035433	AW037059	2.35218	1.66002	1.77727	0.025835	0.51576	0.19736	dbj|BAD45938.1	putative protein phosphatase type-2C [Oryza sativa (japonica cultivar-group)]	182	6e-45
intracellular signaling	MZ00016125	TC262121	2.31498	3.01864	3.1037	0.30974	0.0179208	0.0315909	ref|XP_463364.1	protein phosphatase 2C-like protein [Oryza sativa (japonica cultivar-group)]	666	0
intracellular signaling	MZ00036708	BG841110	2.23457	3.51335	1.17048	0.037122	0.0720001	1	emb|CAJ20024.1	putative cystatin [Zea mays]	236	3e-61
intracellular signaling	MZ00019036	TC273352	2.13169	2.98537	2.1681	0.062664	0.0381245	0.0200732	gb|AAV59393.1	putative protein phosphatase 2C [Oryza sativa (japonica cultivar-group)]	590	0
intracellular signaling	MZ00017848	TC263439	1.26225	4.13128	4.22716	0.640038	0.0270511	0.0308042	ref|XP_466744.1	leucine-rich repeat-like protein [Oryza sativa (japonica cultivar-group)]	374	0
intracellular signaling	MZ00017903	TC263094	1.21757	0.48248	0.531332	0.797938	0.0250711	0.025059	ref|NP_916817.1	putative GTP-binding protein [Oryza sativa (japonica cultivar-group)]	389	0
intracellular signaling	MZ00044579	TC254550	0.712519	1.96106	0.602444	0.037122	0.628468	0.64322	gb|AAV59323.1	putative protein kinase [Oryza sativa (japonica cultivar-group)]	190	3e-47
intracellular signaling	MZ00054974	PUCCF53TD_1	0.70125	1.18613	0.946366	0.039037	0.859095	1	ref|NP_974230.1	catalytic/ protein phosphatase type 2C [Arabidopsis thaliana]	62	6e-09
intracellular signaling	MZ00051675	AZM4_83723_1	0.523768	0.457937	0.837273	0.034373	0.0751179	0.733347	gb|AAP82174.1	CIPK-like protein [Oryza sativa (japonica cultivar-group)]	176	2e-43
intracellular signaling	MZ00028000	TC262932	2.41162	3.59603	2.61744	0.111514	0.0343905	0.15769	gb|AAV59393.1	putative protein phosphatase 2C [Oryza sativa (japonica cultivar-group)]	346	8e-94
intracellular signaling	MZ00044869	W49420	2.33593	4.32104	1.66515	0.092943	0.0262694	0.550519	ref|NP_922759.1	protein kinase REK [Oryza sativa (japonica cultivar-group)]	70	2e-11
intracellular signaling	MZ00035278	AI861096	2.25949	4.53062	1.36508	0.053186	0.0366536	0.591994	ref|NP_922759.1	protein kinase REK [Oryza sativa (japonica cultivar-group)]	335	5e-91
intracellular signaling	MZ00029210	TC274445	2.18859	4.77556	2.32052	0.243709	0.0169466	0.234288	ref|NP_920129.1	putative calcium-binding protein [Oryza sativa (japonica cultivar-group)]	184	2e-45
intracellular signaling	MZ00022188	TC202956	2.10526	2.97714	1.38513	0.105225	0.02064	0.488515	dbj|BAD28646.1	putative CBL-interacting protein kinase [Oryza sativa (japonica cultivar-group)]	159	4e-38
intracellular signaling	MZ00038106	CD441753	1.78139	3.61989	1.5012	0.118051	0.0283828	0.438629	ref|NP_922759.1	protein kinase REK [Oryza sativa (japonica cultivar-group)]	240	2e-62
intracellular signaling	MZ00022236	TC203019	1.63807	1.77603	0.977337	0.070034	0.0418835	1	ref|NP_910326.1	serine/threonine-protein kinase Mak (male germ ...	73	7e-12
intracellular signaling	MZ00000151	TC265965	1.61552	4.38556	1.91346	0.155751	0.0195215	0.946398	gb|AAC33218.1	Similar to cdc2 protein kinases [Arabidopsis thaliana]	192	1e-47
intracellular signaling	MZ00012753	CF632185	1.30677	4.98274	2.09933	1	0.0477197	0.144154	ref|XP_550422.1	putative inositol polyphosphate 5-phosphatase [Oryza sativa (japonica cultivar-group)]	190	3e-47
intracellular signaling	MZ00041803	TC260939	1.29774	1.96467	1.8178	0.674028	0.0278189	0.138424	dbj|BAD95789.1	LSD-One-Like 1 [Brassica rapa]	82	1e-14
intracellular signaling	MZ00023009	TC268320	1.27721	2.79732	1.76858	0.79261	0.0495498	0.488515	dbj|BAD36106.1	putative serine/threonine kinase [Oryza sativa (japonica cultivar-group)]	68	1e-10
intracellular signaling	MZ00028550	TC253440	1.07699	1.40294	1.07568	1	0.0490103	1	dbj|BAD35461.1	glycosylation enzyme-like protein [Oryza sativa (japonica cultivar-group)]	301	2e-80
intracellular signaling	MZ00005519	BM501277	1.06363	2.1901	1.24622	1	0.0344474	0.313518	ref|NP_921941.1	putative CER1 [Oryza sativa (japonica cultivar-group)]	189	3e-47
intracellular signaling	MZ00032053	TC278010	1.01607	1.02585	1.0427	1	2.09e-12	1	ref|XP_479610.1	protein phosphatase 2C-like [Oryza sativa (japonica cultivar-group)]	91	1e-16
intracellular signaling	MZ00031498	TC215575	1.00905	1.7073	0.909645	1	0.0333465	1	dbj|BAD87127.1	receptor protein kinase-like [Oryza sativa (japonica cultivar-group)]	89	5e-17
intracellular signaling	MZ00029704	TC275364	1.00486	0.510365	0.981955	1	0.0261735	1	dbj|BAD61884.1	putative receptor-like protein kinase [Oryza sativa (japonica cultivar-group)]	457	0
intracellular signaling	MZ00005946	BQ539551	1.00417	5.84461	1.05223	1	0.0251839	1	ref|XP_450931.1	FH protein interacting protein FIP1-like [Oryza sativa (japonica cultivar-group)]	107	1e-22
intracellular signaling	MZ00005347	BM497906	0.965267	0.522516	0.9328	1	0.0313499	1	ref|NP_568079.1	signal transducer [Arabidopsis thaliana]	178	6e-44
intracellular signaling	MZ00046982	AZM4_115127_1	0.853226	0.385628	0.600643	1	0.0283636	0.210108	gb|AAY67902.1	SHR5-receptor-like kinase [Saccharum hybrid cultivar]	420	0
intracellular signaling	MZ00030369	TC254898	0.731536	0.307348	0.569235	0.148774	0.0358713	0.233765	gb|AAK15501.1	calmodulin-like protein [Pennisetum ciliare]	197	3e-49
intracellular signaling	MZ00020976	TC201196	0.707107	0.291428	0.508681	0.379163	0.0198535	0.0524915	ref|NP_914949.1	serine/threonine protein kinase-like protein [Oryza sativa (japonica cultivar-group)]	170	4e-41
intracellular signaling	MZ00015375	TC271757	0.671286	0.428653	0.813127	0.804672	0.0499197	0.599468	ref|XP_475300.1	putative protein kinase [Oryza sativa (japonica cultivar-group)]	490	0
intracellular signaling	MZ00028029	TC250848	2.39828	3.53706	2.12529	0.140633	0.0670567	0.0473333	ref|NP_912371.1	putative Serine/threonine phosphatases [Oryza sativa (japonica cultivar-group)]	573	0
intracellular signaling	MZ00040406	CF625679	1.23971	2.08202	2.20198	0.794611	0.159972	0.0194854	dbj|BAD81824.1	putative protein phosphatase 2C [Oryza sativa (japonica cultivar-group)]	270	2e-71
intracellular signaling	MZ00016701	TC262594	1.21083	0.959669	1.63129	0.61258	1	0.0299231	gb|ABB47834.1	N-acetyltransferase, putative [Oryza sativa (japonica cultivar-group)]	235	1e-60
intracellular signaling	MZ00041745	TC250213	1.1274	1.32968	1.7381	0.369506	0.742423	0.0427301	ref|XP_467658.1	putative calcium binding protein [Oryza sativa (japonica cultivar-group)]	199	4e-50
intracellular signaling	MZ00023675	TC258600	1.01607	0.98433	0.590175	1	1	0.0444006	ref|NP_188144.1	catalytic/ protein phosphatase type 2C [Arabidopsis thaliana]	140	5e-32
intracellular signaling	MZ00016506	TC261730	1.01537	0.901858	0.528674	1	1	0.0404181	ref|XP_465166.1	putative guanylate binding protein [Oryza sativa (japonica cultivar-group)]	337	1e-90
intracellular signaling	MZ00021431	TC276881	0.934975	0.612919	0.359782	1	0.228153	0.0406517	dbj|BAD31284.1	putative octicosapeptide/Phox/Bem1p (PB1) domain-/tetratricopeptide repeat (TPR)-containing protein [Oryza sativa (japonica cultivar-group)]	155	2e-36
intracellular signaling	MZ00025065	TC270913	0.90689	1.69686	2.59497	1	0.679465	0.0208587	ref|XP_483316.1	protein cdc2 kinase [Oryza sativa (japonica cultivar-group)]	549	0
intracellular signaling	MZ00002634	AZM4_123329_1	0.808881	1.3818	1.57718	0.741377	0.39218	0.0361127	dbj|BAD33743.1	putative nodule inception protein [Oryza sativa (japonica cultivar-group)]	970	0
intracellular signaling	MZ00021106	TC265972	0.44227	0.489153	0.709445	0.157762	0.0518133	0.025059	ref|XP_483198.1	putative wall-associated serine/threonine kinase [Oryza sativa (japonica cultivar-group)]	307	2e-82
lignin-flavonoids	MZ00019538	TC273961	2.05908	3.11825	2.75679	0.037122	0.0753426	0.324237	ref|XP_468578.1	Putative flavanone 3-hydroxylase [Oryza sativa (japonica cultivar-group)]	213	7e-54
lignin-flavonoids	MZ00005470	BM501024	0.646624	0.262642	0.363417	0.1906	0.0229695	0.0404181	gb|AAD10485.1	o-methyltransferase [Triticum aestivum]	110	2e-23
lignin-flavonoids	MZ00012506	TC266694	0.480964	0.839967	0.466107	0.042705	0.997088	0.467887	ref|XP_478280.1	putative flavonol 3-O-glucosyltransferase [Oryza sativa (japonica cultivar-group)]	278	1e-73
lignin-flavonoids	MZ00020437	TC200472	0.480297	0.198712	0.198437	0.034373	0.0883252	0.0404181	gb|AAU03113.1	putative o-methyltransferase ZRP4 [Oryza sativa (japonica cultivar-group)]	153	6e-36
lignin-flavonoids	MZ00026069	TC208704	1.42998	1.9011	0.684258	0.739541	0.0490103	0.790482	gb|AAX96524.1	O-methyltransferase [Oryza sativa (japonica cultivar-group)]	456	0
lignin-flavonoids	MZ00025206	TC269450	1.38127	8.21718	1.16801	0.668742	0.0418835	1	dbj|BAD29452.1	flavonoid 7-O-methyltransferase-like [Oryza sativa (japonica cultivar-group)]	290	1e-76
lignin-flavonoids	MZ00042109	TC269450	1.34723	4.74444	1.04608	0.345633	0.0459145	1	dbj|BAD29452.1	flavonoid 7-O-methyltransferase-like [Oryza sativa (japonica cultivar-group)]	290	1e-76
lignin-flavonoids	MZ00026366	TC271607	1.09505	5.23263	1.25162	1	0.0297005	0.724881	emb|CAA80441.1	chalcone flavonone isomerase [Zea mays]	427	0
lignin-flavonoids	MZ00004720	BM080236	1.07252	22.8613	2.14019	1	0.0240203	0.514705	sp|P47917	ZRP4_MAIZE O-methyltransferase ZRP4 (OMT)	224	1e-57
lignin-flavonoids	MZ00051351	AZM4_79393_1	0.855595	0.677982	0.319619	0.975726	0.372483	0.0429968	gb|AAU03114.1	putative o-methyltransferase ZRP4 [Oryza sativa (japonica cultivar-group)]	425	0
lignin-flavonoids	MZ00036476	BG321037	0.766841	0.742213	0.25465	0.350366	0.740244	0.0052426	dbj|BAD28605.1	putative cinnamyl alcohol dehydrogenase [Oryza sativa (japonica cultivar-group)]	153	4e-36
lipid metabolism	MZ00020079	TC200016	4.89056	25.7961	22.4555	0.103131	0.00477108	0.0052426	ref|NP_195750.1	phosphatidylethanolamine binding [Arabidopsis t..	106	3e-22
lipid metabolism	MZ00003835	TC253818	2.13317	14.9374	7.77184	0.015201	0.0169466	0.0169511	ref|XP_475855.1	putative lipid transfer protein [Oryza sativa (japonica cultivar-group)]	137	3e-31
lipid metabolism	MZ00040421	CF628075_root	1.97657	11.8803	9.82255	0.255525	0.00747498	0.0156565	ref|NP_195750.1	phosphatidylethanolamine binding [Arabidopsis t..	96	5e-19
lipid metabolism	MZ00012399	AZM4_23613	1.47427	1.81684	0.982426	0.037122	0.303327	1	ref|XP_480157.1	putative oxysterol binding protein [Oryza sativa (japonica cultivar-group)]	229	7e-58
lipid metabolism	MZ00025017	TC271190	0.84792	0.280425	0.25648	0.676933	0.0375763	0.0491205	dbj|BAD46280.1	SEC14 cytosolic factor-like [Oryza sativa (japonica cultivar-group)]	748	0
lipid metabolism	MZ00034341	TC206410	2.59188	3.63686	2.64687	0.257798	0.0202352	0.227953	ref|XP_475841.1	putative phosphoethanolamine N-methyltransferase [Oryza sativa (japonica cultivar-group)]	783	0
lipid metabolism	MZ00041464	TC249566	1.31312	0.307705	0.703238	0.857887	0.0387365	0.703266	gb|ABB90904.1	glycerophosphoryl diester phosphodisterase [Oryza sativa (japonica cultivar-group)]	228	6e-59
lipid metabolism	MZ00002722	AZM4_23832_1	1.1042	2.4109	1.601	1	0.0240203	0.0535845	ref|XP_481392.1	putative fatty acyl coA reductase [Oryza sativa (japonica cultivar-group)]	749	0
lipid metabolism	MZ00024876	TC260744	1.07923	2.18025	0.930069	1	0.0405544	1	ref|NP_919647.1	putative phosphatidylinositol phosphatidylcholine transfer protein [Oryza sativa (japonica cultivar-group)]	303	6e-81
lipid metabolism	MZ00023969	TC258742	1.07177	1.94366	1.50641	1	0.0459445	0.323809	gb|ABA40393.1	putative stearoyl-acyl-carrier protein desaturase [Zea mays]	220	3e-56
lipid metabolism	MZ00015405	TC270080	1.0629	3.93416	1.19112	1	0.0497409	0.90033	dbj|BAD82224.1	putative SEC14 protein [Oryza sativa (japonica cultivar-group)]	753	0
lipid metabolism	MZ00022926	TC203935	1.01255	0.315446	0.915441	1	0.0300747	1	dbj|BAD82732.1	putative ceramide glucosyltransferase [Oryza sativa (japonica cultivar-group)]	144	1e-33
lipid metabolism	MZ00016164	TC261098	0.866337	0.382234	0.547323	1	0.0195215	0.0676001	gb|ABB85235.1	malonyltransferase [Glycine max]	538	0
lipid metabolism	MZ00026060	TC251155	0.865137	0.477738	0.772828	0.850803	0.045564	0.756066	ref|NP_909885.1	putative fatty acid hydroxylase [Oryza sativa (japonica cultivar-group)]	474	0
lipid metabolism	MZ00016673	TC251915	0.823591	0.473955	0.893454	0.744596	0.0278189	0.947708	ref|XP_493749.1	putative acyl-ACP thioesterase [Oryza sativa (japonica cultivar-group)]	379	0
lipid metabolism	MZ00001223	AW090893	0.782954	0.525664	0.832912	0.494063	0.0204125	0.645049	ref|NP_916484.1	putative lysophospholipase 2 [Oryza sativa (japonica cultivar-group)]	130	3e-29
lipid metabolism	MZ00015912	TC271248	0.713013	0.245564	0.740954	0.894522	0.02064	0.356013	sp|O82427	SMT2_ORYSA 24-methylenesterol C-methyltransferase 2 (24-sterol C-methyltransferase 2) (Sterol-C-methyltransferase 2)	685	0
lipid metabolism	MZ00055671	TC274432	0.653836	0.347571	0.41614	0.158387	0.0387365	0.309896	ref|XP_464509.1	putative SEC14 cytosolic factor (SEC14) [Oryza sativa (japonica cultivar-group)]	158	1e-37
lipid metabolism	MZ00004346	TC255101	0.613442	0.215116	0.666441	0.081635	0.0169466	0.48723	ref|NP_909885.1	putative fatty acid hydroxylase [Oryza sativa (japonica cultivar-group)]	414	0
lipid metabolism	MZ00052484	TC255101	0.601652	0.240994	0.695288	0.207157	0.0202496	0.647431	ref|NP_909885.1	putative fatty acid hydroxylase [Oryza sativa (japonica cultivar-group)]	414	0
lipid metabolism	MZ00015962	TC261629	1.47631	2.8353	1.72456	0.071405	0.0651258	0.0142461	dbj|BAD87386.1	putative choline kinase CK2 [Oryza sativa (japonica cultivar-group)]	366	0
lipid metabolism	MZ00026059	TC258886	1.25353	0.613065	0.36376	1	0.279653	0.0261869	ref|XP_464842.1	lipase-like [Oryza sativa (japonica cultivar-group)]	647	0
lipid metabolism	MZ00018537	TC264026	1.04681	0.902976	0.703863	1	1	0.0326596	ref|NP_912482.1	Hypothetical protein [Oryza sativa (japonica cultivar-group)]	229	2e-58
lipid metabolism	MZ00004698	BM079675	1.03958	0.753619	0.378535	1	0.428601	0.0420324	dbj|BAD69308.1	putative lipase [Oryza sativa (japonica cultivar-group)]	210	1e-53
lipid metabolism	MZ00037566	CA398757	0.899378	0.263586	0.259835	1	0.0701117	0.0134637	dbj|BAD46280.1	SEC14 cytosolic factor-like [Oryza sativa (japonica cultivar-group)]	74	2e-12
mineral nutrition	MZ00028553	TC273565	2.05765	2.89792	2.42868	0.116209	0.0381245	0.050052	ref|XP_470408.1	putative phytase [Oryza sativa (japonica cultivar-group)]	632	0
mineral nutrition	MZ00034353	TC260144	1.59107	2.58	1.05257	0.104411	0.0473025	1	emb|CAA11391.1	phytase [Zea mays]	754	0
mineral nutrition	MZ00023952	TC270162	1.50004	4.37098	1.75175	0.121634	0.0459445	0.303748	emb|CAG29369.1	vacuolar H+-translocating inorganic pyrophosphatase [Zea mays]	197	4e-49
mineral nutrition	MZ00043219	TC270163	1.44593	5.32299	2.57828	0.094598	0.0261735	0.105635	emb|CAG29369.1	vacuolar H+-translocating inorganic pyrophosphatase [Zea mays]	1461	0
mineral nutrition	MZ00003491	BE056238	1.06363	1.14916	1.55891	1	0.916821	0.048222	dbj|BAD35885.1	lustrin A-like [Oryza sativa (japonica cultivar-group)]	189	3e-47
mineral nutrition	MZ00020769	TC276529	0.911301	1.4517	1.98432	1	0.257525	0.0337893	gb|AAF88130.1	Unknown protein [Arabidopsis thaliana]	343	8e-93
mineral nutrition	MZ00024791	TC271125	0.835667	0.70316	0.614004	0.978375	0.389155	0.0448335	gb|AAN15736.1	sulfate adenylyltransferase [Arabidopsis thaliana]	535	0
mineral nutrition	MZ00042137	TC195883	0.687771	0.437046	0.45974	0.307484	0.0622084	0.025059	ref|XP_467879.1	putative phi-1 [Oryza sativa (japonica cultivar-group)]	507	0
misc	MZ00043924	TC208705	3.57514	19.7914	11.7584	0.06536	0.0169466	0.00690626	dbj|BAD45275.1	putative 24 kDa seed maturation protein [Oryza sativa (japonica cultivar-group)]	329	2e-88
misc	MZ00039626	CF014726	2.88586	3.55254	1.7283	0.02751	0.0825883	0.687145	dbj|BAD34658.1	plasma membrane protein 3 [Leymus chinensis]	78	9e-14
misc	MZ00039157	CD984200	2.79336	3.23214	1.92751	0.039037	0.0878661	0.38963	dbj|BAD34658.1	plasma membrane protein 3 [Leymus chinensis]	53	4e-06
misc	MZ00023899	TC269927	2.5562	1.66005	1.08491	0.008829	0.206358	1	ref|XP_478187.1	NUCLEOSIDE DIPHOSPHATE KINASE I [Oryza sativa (japonica cultivar-group)]	298	2e-79
misc	MZ00015929	TC247930	2.19314	6.38022	12.0056	0.232585	0.00477108	0.00316861	dbj|BAD45275.1	putative 24 kDa seed maturation protein [Oryza sativa (japonica cultivar-group)]	414	0
misc	MZ00041734	TC270414	1.86607	5.56951	4.40916	0.053186	0.0380448	0.0404181	emb|CAA55482.1	ORF1 [Hordeum vulgare]	110	6e-23
misc	MZ00023918	TC249122	1.60436	4.49987	2.75118	0.037507	0.0416144	0.163793	ref|XP_466987.1	short-chain dehydrogenase/reductase protein-like [Oryza sativa (japonica cultivar-group)]	207	2e-52
misc	MZ00040368	CF273086	0.943438	0.167633	0.379805	1	0.0169466	0.0432593	gb|AAX96525.1	retrotransposon protein, putative, Ty3-gypsy sub-class [Oryza sativa (japonica cultivar-group)]	59	2e-07
misc	MZ00012444	TC254740	0.927231	1.92333	0.30926	1	0.049127	0.0141788	gb|AAL73122.1	putative 0-deacetylbaccatin III-10-O-acetyl transferase-like protein [Musa acuminata]	207	4e-52
misc	MZ00018836	TC263738	0.792784	0.929938	0.68445	0.037122	1	0.178238	ref|NP_568680.1	hydrolase [Arabidopsis thaliana]	167	4e-40
misc	MZ00050477	AZM4_59696_1	2.31338	2.59474	1.58053	0.101886	0.0366536	0.551753	ref|XP_465955.1	putative nodulin 3 [Oryza sativa (japonica cultivar-group)]	105	4e-22
misc	MZ00018254	TC274041	2.18102	4.79574	2.58445	0.077395	0.0490103	0.0521876	ref|XP_483675.1	putative ripening regulated protein DDTFR18 [Oryza sativa (japonica cultivar-group)]	326	5e-88
misc	MZ00005969	TC272393	1.78881	2.45036	1.48891	0.384245	0.0256877	0.12193	gb|AAU44105.1	putative CTP synthase [Oryza sativa (japonica cultivar-group)]	238	2e-61
misc	MZ00025623	TC271200	1.69232	2.37514	1.36636	0.241425	0.0458491	0.354677	ref|NP_850754.1	catalytic/ hydrolase [Arabidopsis thaliana]	225	1e-57
misc	MZ00028889	TC274707	1.43993	3.48548	2.42746	0.121634	0.0169466	0.0609369	ref|XP_466743.1	leucine-rich repeat-like protein [Oryza sativa (japonica cultivar-group)]	195	7e-49
misc	MZ00033455	TC275600	1.4103	2.88242	1.49904	0.25343	0.0354621	0.394755	gb|AAM67211.1	serine-rich protein [Arabidopsis thaliana]	83	1e-14
misc	MZ00019603	TC273661	1.33607	1.88758	1.10839	1	0.0234123	1	ref|XP_479002.1	putative cyclin-dependent kinase CDC2C [Oryza sativa (japonica cultivar-group)]	366	0
misc	MZ00012896	CF635922	1.30315	4.85717	1.78477	0.640038	0.0249386	0.386315	ref|NP_915223.1	putative rice retrotransposon retrofit gag/pol polyprotein [Oryza sativa (japonica cultivar-group)]	175	1e-42
misc	MZ00023676	TC248621	1.23628	3.19912	1.91657	0.203605	0.0459445	0.246104	gb|AAS72306.1	drought-induced hydrophobic protein [Oryza sativa (japonica cultivar-group)]	113	1e-23
misc	MZ00024916	TC249841	1.18099	3.35038	2.39011	1	0.0443753	0.148834	dbj|BAD45043.1	putative ER6 protein [Oryza sativa (japonica cultivar-group)]	274	1e-71
misc	MZ00003518	BE225029	1.06142	1.2375	1.0046	1	0.0494489	1	ref|NP_920054.1	putative transposable element [Oryza sativa (japonica cultivar-group)]	169	4e-41
misc	MZ00013930	TC270496	1.02669	5.00786	1.10402	1	0.0425621	1	ref|NP_922384.1	putative alpha/beta hydrolase [Oryza sativa (japonica cultivar-group)]	587	0
misc	MZ00005434	BM500686	0.965936	2.52004	1.23803	1	0.0195215	0.749291	ref|XP_465955.1	putative nodulin 3 [Oryza sativa (japonica cultivar-group)]	158	5e-38
misc	MZ00007781	CD526448	0.960595	0.364452	0.60088	1	0.0204125	0.306799	ref|XP_493959.1	Similar to Sorghum bicolor 22 kDa kafirin cluster; polyprotein. (AF061282) [Oryza sativa (japonica cultivar-group)]	67	2e-10
misc	MZ00029020	TC273945	0.905634	0.603564	0.942899	0.87713	0.0409708	0.929814	ref|NP_911150.1	aldo/keto reductase family-like protein [Oryza sativa (japonica cultivar-group)]	645	0
misc	MZ00007457	CD442184	0.888227	0.476267	0.952583	1	0.0490103	1	gb|ABA95926.1	coiled-coil protein [Oryza sativa (japonica cultivar-group)]	233	4e-60
misc	MZ00026688	TC272705	1.78015	2.67829	2.09974	0.164495	0.0926118	0.0214285	ref|XP_466206.1	dehydrogenase-like protein [Oryza sativa (japonica cultivar-group)]	455	0
misc	MZ00016108	TC272109	0.896267	0.625881	0.267281	0.861269	0.547048	0.0308919	ref|NP_917309.1	putative CTP synthase [Oryza sativa (japonica cultivar-group)]	187	4e-46
misc	MZ00017699	TC252553	0.75891	0.861265	0.297263	0.396825	0.979562	0.0332565	dbj|BAD87360.1	putative drought-induced protein DI [Oryza sativa (japonica cultivar-group)]	169	5e-41
misc	MZ00042327	TC251862	0.745355	0.660765	0.418564	0.691939	0.763	0.0361127	dbj|BAD68695.1	putative CTP synthase [Oryza sativa (japonica cultivar-group)]	606	0
misc	MZ00012114	TC274808	0.701736	0.348352	0.596661	0.061839	0.0896698	0.0156565	ref|XP_475478.1	putative latex-abundant protein [Oryza sativa (japonica cultivar-group)]	328	1e-88
Nitrogen metabolism	MZ00043808	TC271972	3.93128	3.86626	2.67382	0.022581	0.0448109	0.0406517	ref|NP_915492.1	putative delta l pyrroline-5-carboxylate synthetase [Oryza sativa (japonica cultivar-group)]	390	0
Nitrogen metabolism	MZ00043447	TC268742	3.62254	3.67625	2.45599	0.035825	0.151354	0.0470462	gb|AAV67950.1	putative phosphoethanolamine N-methyltransferase [Zea mays]	209	8e-53
Nitrogen metabolism	MZ00043448	TC268742	3.5603	3.68483	2.90143	0.048558	0.0669084	0.0530604	gb|AAV67950.1	putative phosphoethanolamine N-methyltransferase [Zea mays]	209	8e-53
Nitrogen metabolism	MZ00025596	TC271971	3.52348	5.16086	3.97679	0.037507	0.0083604	0.0052426	ref|NP_915492.1	putative delta l pyrroline-5-carboxylate synthetase [Oryza sativa (japonica cultivar-group)]	787	0
Nitrogen metabolism	MZ00016322	TC271837	3.39638	4.41899	3.2097	0.067797	0.0261735	0.0361127	emb|CAA46720.1	glutamine synthetase [Zea mays]	751	0
Nitrogen metabolism	MZ00015682	TC260805	2.37347	4.73014	7.72786	0.092943	0.0422342	0.0156565	gb|AAV67950.1	putative phosphoethanolamine N-methyltransferase [Zea mays]	836	0
Nitrogen metabolism	MZ00038847	CD965280	1.47427	9.38214	9.15288	0.459491	0.0169466	0.0294571	emb|CAA49199.1	alanine aminotransferase [Panicum miliaceum]	86	3e-16
Nitrogen metabolism	MZ00039380	TC269738	1.47223	8.53816	6.90864	1	0.0304404	0.0141788	emb|CAA49199.1	alanine aminotransferase [Panicum miliaceum]	934	0
Nitrogen metabolism	MZ00039095	TC269738	1.34164	8.89751	8.07903	1	0.0221952	0.0118436	emb|CAA49199.1	alanine aminotransferase [Panicum miliaceum]	934	0
Nitrogen metabolism	MZ00040284	TC269738	1.32042	6.46756	7.53301	0.999892	0.0433237	0.0232974	emb|CAA49199.1	alanine aminotransferase [Panicum miliaceum]	934	0
Nitrogen metabolism	MZ00039130	CD981593	1.31403	6.91748	5.30601	0.942789	0.0381245	0.0156565	emb|CAA49199.1	alanine aminotransferase [Panicum miliaceum]	191	5e-48
Nitrogen metabolism	MZ00019023	TC263391	1.21672	2.5689	1.92012	1	0.0495498	0.0414095	dbj|BAD68874.1	glycine cleavage T protein-like [Oryza sativa (japonica cultivar-group)]	639	0
Nitrogen metabolism	MZ00050206	CO531465	0.700764	0.808247	1.2561	0.037122	0.93651	0.572417	gb|AAT42169.1	putative serine/threonine dehydratase [Sorghum bicolor]	346	4e-94
Nitrogen metabolism	MZ00014665	TC270937	0.393654	0.360441	0.206895	0.037507	0.14077	0.0141788	gb|AAD48837.1	alanine:glyoxylate aminotransferase 2 homolog [Arabidopsis thaliana]	756	0
Nitrogen metabolism	MZ00027872	TC251771	0.23783	0.0956792	0.0864217	0.03012	0.0183097	0.0171132	gb|ABB47966.1	proline oxidase, putative [Oryza sativa (japonica cultivar-group)]	593	0
Nitrogen metabolism	MZ00027324	TC250386	2.84613	10.9421	2.81573	0.057932	0.0176403	0.214222	ref|XP_482841.1	putative glutamate decarboxylase [Oryza sativa (japonica cultivar-group)]	880	0
Nitrogen metabolism	MZ00001154	AW065993	2.01252	2.44279	1.4886	0.148403	0.0459445	0.488515	ref|NP_915492.1	putative delta l pyrroline-5-carboxylate synthetase [Oryza sativa (japonica cultivar-group)]	343	3e-93
Nitrogen metabolism	MZ00015835	TC270844	1.58997	4.59949	2.37803	0.300291	0.0270511	0.0933886	ref|XP_493706.1	arginine decarboxylase [Oryza sativa (japonica cultivar-group)]	1247	0
Nitrogen metabolism	MZ00024574	TC260412	1.31768	3.01254	1.83469	0.803082	0.0405544	0.19736	dbj|BAA35120.1	NADH dependent Glutamate Synthase [Oryza sativa]	1233	0
Nitrogen metabolism	MZ00051032	TC278049	1.24229	2.39756	1.27616	0.692997	0.0470392	0.445305	dbj|BAD81168.1	putative hydroxymethylglutaryl-CoA lyase [Oryza sativa (japonica cultivar-group)]	116	5e-25
Nitrogen metabolism	MZ00042747	TC203912	1.14076	5.0741	2.47121	0.847357	0.0490103	0.15005	gb|AAV67819.1	putative lysine decarboxylase-like protein [Oryza sativa (japonica cultivar-group)]	103	2e-21
Nitrogen metabolism	MZ00038793	CD963097	1.12194	2.16654	1.64007	1	0.0451922	0.208807	ref|NP_178062.1	ALDH5F1 (SUCCINIC SEMIALDEHYDE DEHYDROGENASE); aldehyde dehydrogenase [Arabidopsis thaliana]	74	1e-12
Nitrogen metabolism	MZ00004955	BM338401	1.12117	2.52371	1.38884	1	0.0204125	0.749708	dbj|BAA35120.1	NADH dependent Glutamate Synthase [Oryza sativa]	106	3e-22
Nitrogen metabolism	MZ00005535	BM501407	1.02811	2.35132	1.15714	1	0.0223035	0.765084	dbj|BAC45233.1	gamma-glutamyl transferase [Raphanus sativus]	102	6e-21
Nitrogen metabolism	MZ00024141	TC249330	0.97942	0.508686	1.27574	1	0.0478742	0.483375	ref|XP_483616.1	putative hydroxymethylglutaryl coenzyme A synthase [Oryza sativa (japonica cultivar-group)]	420	0
Nitrogen metabolism	MZ00034400	TC249279	0.955283	3.80069	1.61022	1	0.0240203	0.60864	gb|AAF02775.1	asparagine synthetase [Helianthus annuus]	567	0
Nitrogen metabolism	MZ00015060	TC250617	0.93368	2.87876	1.05199	1	0.0299608	1	sp|P23225	GLTB_MAIZE Ferredoxin-dependent glutamate synthase, chloroplast precursor (Fd-GOGAT)	3211	0
Nitrogen metabolism	MZ00044271	TC251772	0.504526	0.137412	0.117932	0.052098	0.0262694	0.0620696	gb|ABB47966.1	proline oxidase, putative [Oryza sativa (japonica cultivar-group)]	143	2e-33
Nitrogen metabolism	MZ00025271	AZM4_10487_1	1.1704	0.482854	0.269627	1	0.231258	0.0052426	dbj|BAE48298.1	glutamate dehydrogenase 2 [Oryza sativa (japonica cultivar-group)]	216	3e-55
Nitrogen metabolism	MZ00042738	TC257708	0.999307	0.679432	0.209722	1	0.750539	0.0187089	ref|XP_550486.1	putative vegetative storage protein win4.5 [Oryza sativa (japonica cultivar-group)]	184	1e-45
oxidoreductase	MZ00029651	TC263759	1.38992	3.72552	0.862482	0.559792	0.0240203	1	ref|XP_468860.1	putative oxidoreductase [Oryza sativa (japonica cultivar-group)]	371	0
pathogenesis	MZ00036599	BG836384	2.68143	3.1334	1.98785	0.058699	0.0449047	0.0222253	gb|AAT39998.1	chitinase [Zea mays subsp. parviglumis]	51	1e-05
pathogenesis	MZ00010013	CF001712	2.58471	3.7103	2.76238	0.037871	0.0227449	0.0752534	gb|AAT40048.1	chitinase [Zea mays subsp. parviglumis]	217	2e-55
pathogenesis	MZ00017681	TC273079	2.25324	2.9329	2.95017	0.037841	0.0240203	0.0406517	gb|AAX92937.1	Harpin-induced protein 1 (Hin1), putative [Oryza sativa (japonica cultivar-group)]	348	1e-94
pathogenesis	MZ00041276	TC248732	1.71594	1.52206	1.99459	0.029432	0.426705	0.207253	gb|AAT40044.1	chitinase [Zea mays subsp. parviglumis]	604	0
pathogenesis	MZ00028114	TC261623	1.24574	1.91449	1.32996	0.037122	0.0706379	0.40208	gb|AAC04335.1	NADPH HC toxin reductase [Zea mays]	686	0
pathogenesis	MZ00032354	TC266166	0.664343	1.07261	0.666202	0.037122	0.989531	0.320199	ref|NP_911032.1	putative disease resistance response protein-related/ dirigent protein-related [Oryza sativa (japonica cultivar-group)]	93	1e-17
pathogenesis	MZ00042905	TC269709	1.42899	7.67201	2.94368	0.355951	0.0491012	0.28004	emb|CAA64683.1	osr40c1 [Oryza sativa]	679	0
pathogenesis	MZ00039082	CD977651	1.35004	6.86646	2.56987	0.196217	0.020378	0.168354	emb|CAA64683.1	osr40c1 [Oryza sativa]	80	2e-14
pathogenesis	MZ00015250	TC250130	1.31312	0.462859	0.869396	1	0.0459388	0.993261	ref|XP_466973.1	putative elicitor-responsive gene-3 [Oryza sativa (japonica cultivar-group)]	179	7e-44
pathogenesis	MZ00027846	TC249600	1.30224	3.42055	0.621231	0.916512	0.0169466	0.430466	gb|ABE93217.1|	Harpin-induced 1 [Medicago truncatula]	98	3e-19
pathogenesis	MZ00043886	TC208482	1.08523	3.19874	0.833649	1	0.0227449	0.943749	gb|AAT40021.1	chitinase [Zea mays subsp. parviglumis]	427	0
pathogenesis	MZ00012108	TC252165	1.06216	2.20001	1.51188	1	0.0497409	0.628835	gb|AAT76988.1	putative Core-2/I-Branching enzyme [Oryza sativa (japonica cultivar-group)]	307	2e-82
pathogenesis	MZ00022249	TC267971	1.2605	2.09394	2.21407	0.547521	0.160819	0.0235859	emb|CAA56946.1	Chitinase [Beta vulgaris subsp. vulgaris]	77	4e-13
pathogenesis	MZ00009779	CD990401	1.09581	0.777616	1.76245	1	0.80976	0.0222253	gb|AAN23091.1	putative rp3 protein [Zea mays]	256	2e-67
pathogenesis	MZ00042332	TC197912	0.993092	0.407161	0.109248	1	0.207992	0.0308042	ref|NP_921476.1	putative class III chitinase RCB4 [Oryza sativa (japonica cultivar-group)]	57	3e-07
pathogenesis	MZ00018372	TC274621	0.900002	0.319683	0.151449	1	0.0626427	0.0052426	ref|NP_921476.1	putative class III chitinase RCB4 [Oryza sativa (japonica cultivar-group)]	196	2e-49
pathogenesis	MZ00029019	TC275835	0.868742	0.567044	0.544452	0.836975	0.559993	0.0441353	dbj|BAD73716.1	HGA1-like protein [Oryza sativa (japonica cultivar-group)]	87	1e-16
pathogenesis	MZ00033428	TC254900	0.593368	4.10636	3.02089	0.51384	0.0835428	0.0141632	emb|CAC81811.1	putative chitinase [Musa acuminata]	228	1e-58
protein synthesis	MZ00035417	AW000479	2.47598	5.69153	3.80059	0.174384	0.0443753	0.0467501	dbj|BAD28481.1	putative Sec61 alpha form 2 [Oryza sativa (japonica cultivar-group)]	120	3e-26
protein synthesis	MZ00006368	TC266952	1.54756	0.93293	1.25831	0.034373	1	0.878148	ref|XP_477156.1	ABC1 family protein kinase-like protein [Oryza sativa (japonica cultivar-group)]	319	5e-86
protein synthesis	MZ00037467	BQ619155	1.51677	2.16269	1.13036	0.018033	0.326011	1	gb|AAV28627.1	putative 60S ribosomal protein L31 [Zea mays]	239	9e-62
protein synthesis	MZ00027605	TC262883	0.986233	3.97445	5.54134	1	0.0251839	0.0270745	dbj|BAD68235.1	putative CGI-94 protein [Oryza sativa (japonica cultivar-group)]	382	0
protein synthesis	MZ00013760	TC269691	0.415523	0.417013	0.571853	0.014144	0.0930665	0.073407	ref|NP_973783.1	RPS15A (RIBOSOMAL PROTEIN S15A); structural constituent of ribosome [Arabidopsis thaliana]	253	6e-66
protein synthesis	MZ00009588	TC265751	3.39403	8.85819	5.82098	0.094128	0.0240203	0.050052	ref|NP_915771.1	PDI-like protein [Oryza sativa (japonica cultivar-group)]	126	8e-28
protein synthesis	MZ00009535	CD984457	2.26263	14.4202	3.54439	0.070034	0.00477108	0.175384	ref|XP_475154.1	'putative peptide chain release factor subunit 1 (eRF1), PF03463' [Oryza sativa (japonica cultivar-group)]	246	2e-64
protein synthesis	MZ00031101	TC266441	1.56374	2.5326	1.73707	0.343278	0.0261735	0.52694	gb|AAU29332.1	ASF/SF2-like pre-mRNA splicing factor SRP30' [Zea mays]	342	8e-93
protein synthesis	MZ00047967	AZM4_136014_1	1.37745	5.43198	2.19354	0.486322	0.0262694	0.348658	ref|XP_475154.1	'putative peptide chain release factor subunit 1 (eRF1), PF03463' [Oryza sativa (japonica cultivar-group)]	213	2e-54
protein synthesis	MZ00012689	CF630931	1.11342	2.85258	1.55284	1	0.0179208	0.137267	ref|NP_922587.1	putative WD-40 repeat protein [Oryza sativa (japonica cultivar-group)]	80	8e-14
protein synthesis	MZ00035803	NP672375	1.03886	0.319923	0.731963	1	0.0443753	0.48959	ref|XP_450351.1	putative ribosomal protein L17 [Oryza sativa (japonica cultivar-group)]	321	6e-86
protein synthesis	MZ00043910	TC251242	1.02314	2.93041	0.737996	1	0.0470392	0.660072	ref|XP_475382.1	putative GANP protein [Oryza sativa (japonica cultivar-group)]	94	1e-18
protein synthesis	MZ00020555	TC261570	0.816203	0.603437	1.39927	1	0.0459145	0.727473	dbj|BAD68693.1	WD-40 repeat family protein-like [Oryza sativa (japonica cultivar-group)]	515	0
protein synthesis	MZ00030330	TC273957	1.75808	2.56792	2.15423	0.068722	0.0743798	0.035589	gb|AAU10671.1	putative nifU-like protein [Oryza sativa (japonica cultivar-group)]	242	7e-63
protein synthesis	MZ00033373	TC278764	1.2861	1.19499	1.51696	0.361879	0.967046	0.0404181	gb|ABA94486.1	DnaJ domain, putative [Oryza sativa (japonica cultivar-group)]	172	7e-42
protein synthesis	MZ00026152	TC251318	1.0274	1.17581	1.43964	1	0.621945	0.0187089	ref|NP_171835.1	RNA binding / exonuclease [Arabidopsis thaliana]	141	6e-32
protein synthesis	MZ00014006	TC192123	0.989657	0.745272	0.491393	1	0.813715	0.0141788	ref|XP_467194.1	putative aspartate-tRNA ligase [Oryza sativa (japonica cultivar-group)]	983	0
protein synthesis	MZ00010120	TC248178	0.753667	1.66489	2.08565	1	0.281314	0.0248897	ref|XP_467485.1	putative 60S ribosomal protein L31 [Oryza sativa (japonica cultivar-group)]	223	1e-56
proteolysis	MZ00040770	NP670773	2.18253	3.48349	2.646	0.044198	0.103939	0.105032	dbj|BAD82741.1	ubiquitin-like [Oryza sativa (japonica cultivar-group)]	145	7e-34
proteolysis	MZ00025184	TC248025	1.752	2.32501	1.14806	0.020188	0.0580422	0.950131	dbj|BAD68058.1	F-box family protein-like [Oryza sativa (japonica cultivar-group)]	197	4e-49
proteolysis	MZ00051941	AZM4_91675_1	0.643495	0.544089	0.992128	0.021637	0.367606	1	gb|AAF99761.1	F22O13.19 [Arabidopsis thaliana]	93	5e-18
proteolysis	MZ00014872	AZM4_113416	0.567621	0.826502	1.00853	0.022581	0.980408	1	ref|XP_467191.1	putative ring finger protein [Oryza sativa (japonica cultivar-group)]	185	1e-44
proteolysis	MZ00001373	AW257836	0.547147	1.06432	0.767186	0.039776	1	0.874357	dbj|BAD35544.1	putative F-box protein Fbl2 [Oryza sativa (japonica cultivar-group)]	206	3e-52
proteolysis	MZ00034269	TC260348	1.70173	1.82662	1.16144	0.211836	0.0280174	0.761476	ref|NP_915064.1	P0018C10.44 [Oryza sativa (japonica cultivar-group)]	637	0
proteolysis	MZ00010027	CF002574	1.51362	3.06209	1.63658	0.109341	0.0304648	0.599909	dbj|BAD87761.1	zinc finger protein ZFP-like [Oryza sativa (japonica cultivar-group)]	81	3e-14
proteolysis	MZ00044292	TC262405	1.25614	2.9594	1.11389	0.570963	0.0459145	1	ref|XP_506966.1	PREDICTED OJ1734_E02.21-2 gene product [Oryza sativa (japonica cultivar-group)]	192	6e-48
proteolysis	MZ00007659	CD446785	1.23114	2.03713	1.10802	0.398803	0.0179208	1	At1g06110.1	68414.m00640 F-box family protein contains similarity to F-box protein FBX3 GI:6103643 from [Homo sapiens] ; similar to SKP1 interacting partner 2 (SKIP2) TIGR_Ath1:At5g67250	113	1e-25
proteolysis	MZ00020454	TC265141	1.2201	2.35457	1.38207	0.642078	0.0325915	0.63115	gb|AAF82144.1	Contains similarity to F-box protein FBL2 from Homo sapiens gb|AF176518 and contains multiple Leucine Rich PF|00560 repeats.	143	4e-33
proteolysis	MZ00017258	TC252152	1.13131	1.4122	1.22257	1	0.0494489	0.643165	gb|AAO38719.1	COI1 [Oryza sativa (japonica cultivar-group)]	253	1e-66
proteolysis	MZ00031359	TC255180	1.11034	1.49229	1.13156	1	0.0300747	0.809034	gb|ABA93930.1	F-box domain, putative [Oryza sativa (japonica cultivar-group)]	185	7e-46
proteolysis	MZ00044305	TC263068	1.08749	4.44635	0.595614	1	0.049127	0.69122	gb|ABA96977.1	serine carboxypeptidase i precursor [Oryza sativa (japonica cultivar-group)]	216	1e-54
proteolysis	MZ00001345	AW231765	1.08673	1.74504	0.984922	1	0.0465338	1	ref|XP_450510.1	putative RING zinc finger protein [Oryza sativa (japonica cultivar-group)]	164	1e-39
proteolysis	MZ00022305	TC267891	0.920826	0.513863	0.653579	1	0.0270511	0.406384	ref|XP_470194.1	Putative F-box protein [Oryza sativa (japonica cultivar-group)]	101	2e-20
proteolysis	MZ00001858	AZM4_1826_1	1.26313	1	2.26953	1	1	0.0364467	gb|ABA97675.1	von Willebrand factor type A domain, putative [Oryza sativa (japonica cultivar-group)]	201	6e-50
proteolysis	MZ00024700	TC270023	1.18756	1.12663	0.488493	0.95597	1	0.0302969	dbj|BAD28383.1	putative tripeptidyl peptidase II [Oryza sativa (japonica cultivar-group)]	207	2e-52
proteolysis	MZ00036538	BG517359	1.16635	0.393118	0.102664	1	0.730078	0.0391528	gb|AAT40086.1	MPI [Zea perennis]	75	6e-13
proteolysis	MZ00019239	TC265030	0.949342	0.708374	0.270162	1	0.77869	0.0487813	dbj|BAD36734.1	putative beta-glucuronidase precursor [Oryza sativa (japonica cultivar-group)]	89	1e-16
proteolysis	MZ00040499	AZM4_79295_1	0.906262	0.529078	0.505534	1	0.209464	0.0141632	ref|NP_910862.1	putative serine carboxypeptidase II-3 precursor [Oryza sativa (japonica cultivar-group)]	748	0
ROS	MZ00026815	TC250361	8.88271	3.02257	0.825043	0.008505	0.0425621	0.984096	ref|XP_469352.1	putative oxalate oxidase [Oryza sativa (japonica cultivar-group)]	368	0
ROS	MZ00035565	AW147037	5.74776	11.3348	7.37705	0.034373	0.0240203	0.0052426	sp|P18123	Catalase isozyme 3	86	3e-16
ROS	MZ00042638	TC260322	3.77637	8.76983	4.94922	0.019002	0.0240203	0.0332565	gb|AAA33441.1	catalase isozyme 3 (EC 1.11.1.6)	1037	0
ROS	MZ00044103	TC250360	3.65533	3.18556	0.772282	0.008505	0.0465422	0.999167	ref|XP_469352.1	putative oxalate oxidase [Oryza sativa (japonica cultivar-group)]	212	8e-54
ROS	MZ00037083	BM379345	2.77214	12.8615	1.01774	0.035825	0.0327436	1	emb|CAA57676.1	metallothionein- like protein [Zea mays]	142	4e-33
ROS	MZ00041427	TC251245	2.74347	3.95615	2.42673	0.034373	0.0240203	0.0530604	Catalase isozyme 3	Catalase isozyme 3	367	0
ROS	MZ00015469	TC271336	2.50533	27.1764	4.68866	0.072299	0.00477108	0.0295613	ref|NP_919535.1	putative peroxidase [Oryza sativa (japonica cultivar-group)]	503	0
ROS	MZ00013363	TC190890	2.33593	11.2216	0.822104	0.015362	0.0477197	1	emb|CAA57676.1	metallothionein- like protein [Zea mays]	170	4e-41
ROS	MZ00039683	CF018650	2.31498	2.62291	1.43576	0.037122	0.0724073	0.867751	gb|AAV50043.1	metallothionein-like protein [Saccharum hybrid cultivar]	105	2e-21
ROS	MZ00037273	BM501041	1.95613	1.85931	0.744074	0.042622	0.817849	0.803699	gb|AAF63027.1	peroxidase prx15 precursor [Spinacia oleracea]	216	3e-55
ROS	MZ00036098	BE051099	1.94801	4.56312	1.12896	0.03012	0.0490103	1	emb|CAA57676.1	metallothionein- like protein [Zea mays]	88	1e-16
ROS	MZ00039751	CF022791	1.86736	2.18875	1.33338	0.039037	0.212164	0.439531	gb|AAV50043.1	metallothionein-like protein [Saccharum hybrid cultivar]	86	8e-16
ROS	MZ00017753	TC270545	1.68179	3.79296	2.59874	0.935525	0.0205832	0.0491297	emb|CAA73369.1	glutathione transferase [Zea mays]	461	0
ROS	MZ00039699	CF019186	1.61552	1.99538	1.31311	0.017719	0.107293	0.99484	gb|AAV50043.1	metallothionein-like protein [Saccharum hybrid cultivar]	105	2e-21
ROS	MZ00039684	CF018810	1.60103	1.81933	1.15606	0.025835	0.196579	1	gb|AAV50043.1	metallothionein-like protein [Saccharum hybrid cultivar]	127	4e-28
ROS	MZ00039712	CF019444	1.52414	1.4665	1.25259	0.017719	0.580211	0.832525	gb|AAV50043.1	metallothionein-like protein [Saccharum hybrid cultivar]	100	6e-20
ROS	MZ00028712	TC251823	0.595428	0.432674	0.320786	0.078071	0.0278189	0.0202296	ref|XP_479574.1	putative thioredoxin [Oryza sativa (japonica cultivar-group)]	400	0
ROS	MZ00042802	TC258497	2.52625	2.50719	1.67129	0.143704	0.0490103	0.0830375	gb|AAV50043.1	metallothionein-like protein [Saccharum hybrid cultivar]	162	2e-38
ROS	MZ00039323	CD995014	2.20534	5.75813	1.12892	0.05502	0.0262694	1	gb|AAV50043.1	metallothionein-like protein [Saccharum hybrid cultivar]	88	1e-16
ROS	MZ00035723	AW331737	1.12896	1.01982	0.91485	1	0	1	pir|XUZM1	glutathione transferase (EC 2.5.1.18) I - maize	179	4e-44
ROS	MZ00041649	TC249480	1.11419	4.84776	1.74172	1	0.0262523	0.64322	emb|CAA43663.1	ferritin [Zea mays]	568	0
ROS	MZ00040653	TC256081	1.074	3.02813	2.71454	1	0.0429466	0.0676001	gb|AAG34837.1	glutathione S-transferase GST 29 [Zea mays]	476	0
ROS	MZ00041650	TC249482	1.07029	3.28688	1.65206	1	0.0459445	0.778297	emb|CAA43663.1	ferritin [Zea mays]	141	9e-33
ROS	MZ00005238	BM380872	0.534403	0.337208	0.785582	0.158387	0.0301473	0.727473	emb|CAA74203.1	anionic peroxidase [Zea mays]	139	3e-32
ROS	MZ00049679	AZM4_40685_1	1.82893	2.60237	3.33614	0.489587	0.205695	0.0496456	tpe|CAH69320.1	TPA: class III peroxidase 78 precursor [Oryza sa...	490	0
ROS	MZ00011947	CF062778	1.44693	2.42544	2.13175	0.318002	0.092749	0.0483785	dbj|BAD87662.1	thioredoxin family Trp26-like protein [Oryza sat...	118	7e-26
ROS	MZ00020577	TC255618	1.34257	2.21159	3.02022	0.618745	0.163551	0.0487605	gb|AAG34834.1	glutathione S-transferase GST 26 [Zea mays]	482	0
ROS	MZ00028968	TC253141	1.00626	1.63032	0.219791	1	0.739054	0.031091	gb|AAK52085.1	peroxidase [Nicotiana tabacum]	315	2e-84
ROS	MZ00036740	BG842123	0.817335	1.12931	0.30641	0.847204	0.957262	0.0222253	gb|AAC31550.1	peroxidase PXC2 precursor [Avena sativa]	72	6e-12
ROS	MZ00019543	TC274067	0.603322	0.663074	0.490882	0.264707	0.34179	0.0142461	emb|CAC21391.1	peroxidase [Zea mays]	644	0
toxic metals	MZ00038364	CD941680	1.50629	1.99004	1.97046	0.013848	0.24986	0.194568	ref|NP_189022.1	selenium binding [Arabidopsis thaliana]	62	9e-09
toxic metals	MZ00044438	TC213149	0.186597	0.922859	1.02257	0.019208	1	1	gb|AAB86493.2	aluminum-induced protein; Al-induced protein [Zea mays]	397	0
toxic metals	MZ00044470	TC213579	0.161209	0.570322	0.875964	0.047414	0.411926	0.918782	gb|AAB86493.2	aluminum-induced protein; Al-induced protein [Zea mays]	380	0
toxic metals	MZ00029094	TC253046	0.10555	0.0891058	0.609329	0.017719	0.032865	0.551455	gb|AAB86493.2	aluminum-induced protein; Al-induced protein [Zea…	335	9e-91
toxic metals	MZ00019482	TC254230	0.102735	0.084138	0.540327	0.015473	0.0169466	0.133976	gb|AAB86493.2	aluminum-induced protein; Al-induced protein [Zea…	223	6e-57
toxic metals	MZ00015895	TC250509	1.37268	10.8691	3.02714	0.615949	0.00477108	0.206633	emb|CAD70173.1	farnesylated protein 3 [Hordeum vulgare subsp. vulgare]	265	1e-69
toxic metals	MZ00029139	TC253694	1.31768	1.91912	1.76179	0.648819	0.0446518	0.0556565	gb|AAM19711.1	aluminum-induced protein-like protein [Thellungiella halophila]	142	1e-32
toxic metals	MZ00030169	TC253704	1.13288	4.96806	2.16024	1	0.0240203	0.0946197	ref|NP_908615.1	zinc-induced protein-like [Oryza sativa (japonica cultivar-group)]	114	2e-24
toxic metals	MZ00015896	TC250510	1.06807	2.60374	1	1	0.0272504	1	emb|CAD70173.1	farnesylated protein 3 [Hordeum vulgare subsp. vulgare]	266	5e-70
transcription factor	MZ00016532	TC251417	2.93427	4.85252	2.8498	0.088257	0.0354621	0.0425211	ref|XP_476081.1	putative zinc finger transcription factor [Oryza sativa (japonica cultivar-group)]	283	1e-74
transcription factor	MZ00037481	BQ703922	2.04061	5.81898	3.65695	0.099425	0.0261735	0.0141788	dbj|BAD87282.1	putative ETTIN protein [Oryza sativa (japonica cultivar-group)]	291	6e-78
transcription factor	MZ00007968	CD941860	1.70055	2.52321	2.48632	0.28438	0.0327038	0.0369024	ref|XP_482899.1	TRAB1 [Oryza sativa (japonica cultivar-group)]	90	3e-17
transcription factor	MZ00047578	AZM4_126862_1	1.58667	1.16447	0.896499	0.047414	0.988664	1	gb|AAU10775.1	putative myb transcription factor [Oryza sativa (japonica cultivar-group)]	462	0
transcription factor	MZ00051037	AZM4_70050_1	1.55401	1.91917	1.23867	0.018033	0.0527912	0.700924	ref|NP_567949.1	ABF3 (ABSCISIC ACID RESPONSIVE ELEMENTS-BINDING FACTOR 3)	80	3e-14
transcription factor	MZ00023290	AZM4_12651	1.45902	1.50523	1.21916	0.028003	0.279448	0.828059	ref|NP_187390.1	DNA binding / transcription factor [Arabidopsis thaliana]	99	1e-18
transcription factor	MZ00024840	TC250077	1.22434	7.95997	7.0727	0.297424	0.0326191	0.0232974	emb|CAA17526.1	putative protein (fragment) [Arabidopsis thaliana]	73	1e-11
transcription factor	MZ00023450	TC268936	0.473357	0.542649	0.821409	0.013848	0.377563	0.970285	ref|XP_466630.1	zinc finger protein [Oryza sativa (japonica cultivar-group)]	401	0
transcription factor	MZ00026870	TC273181	0.424842	0.165847	0.328796	0.032132	0.0888923	0.0134637	dbj|BAD45854.1	RISBZ5 [Oryza sativa (japonica cultivar-group)]	325	2e-87
transcription factor	MZ00031064	TC276977	0.376573	0.31349	0.986434	0.03195	0.357906	1	ref|NP_917855.1	P0663E10.22 [Oryza sativa (japonica cultivar-group)]	92	1e-17
transcription factor	MZ00020537	TC276074	3.26481	3.47584	1.2086	0.06536	0.0381245	0.949309	ref|NP_910067.1	putative regulatory protein [Oryza sativa (japonica cultivar-group)]	563	0
transcription factor	MZ00016927	TC251486	2.57576	3.40956	1.00307	0.053186	0.0490103	1	gb|AAD13611.1	knotted class 1 homeodomain protein liguleless3 [Zea mays]	605	0
transcription factor	MZ00024843	TC250035	2.35871	7.24274	1.65691	0.09535	0.0169466	0.458485	ref|XP_476081.1	putative zinc finger transcription factor [Oryza sativa (japonica cultivar-group)]	107	9e-22
transcription factor	MZ00030934	TC266762	2.00277	4.20062	2.31897	0.052098	0.0442103	0.221951	gb|AAO47706.1	transcription factor MADS27 [Oryza sativa (japonica cultivar-group)]	139	6e-32
transcription factor	MZ00029319	TC264268	1.67946	4.27463	2.48513	0.18521	0.0261735	0.0586309	ref|XP_479103.1	putative transcription factor [Oryza sativa (japonica cultivar-group)]	312	2e-83
transcription factor	MZ00017390	TC196709	1.54328	1.75424	1.98	0.882989	0.0412064	0.217738	gb|AAA80169.1	G-box binding factor 1	592	0
transcription factor	MZ00027281	TC262191	1.47019	3.35136	2.02376	0.231601	0.0235241	0.0822906	ref|XP_469371.1	putative CCAAT-binding transcription factor [Oryza sativa (japonica cultivar-group)]	357	8e-97
transcription factor	MZ00031425	TC215483	1.46003	2.45362	1.51817	0.117898	0.0169466	0.403378	gb|AAF21889.1	putative transcription factor X2 [Oryza sativa (japonica cultivar-group)]	517	0
transcription factor	MZ00000937	TC256012	1.35849	2.57539	0.903145	0.728317	0.0418835	1	ref|NP_179083.2	transcription factor [Arabidopsis thaliana]	162	6e-39
transcription factor	MZ00017021	TC196264	1.33145	3.80732	1.54907	0.444207	0.0490103	0.43832	ref|XP_479103.1	putative transcription factor [Oryza sativa (japonica cultivar-group)]	312	2e-83
transcription factor	MZ00039950	TC275722	1.29954	2.18754	1.38766	0.485608	0.0416373	0.765826	dbj|BAD81907.1	bHLH transcription factor-like protein [Oryza sativa (japonica cultivar-group)]	221	5e-56
transcription factor	MZ00018509	TC261087	1.15029	2.45103	1.24656	1	0.0422342	0.938245	ref|XP_506668.1	PREDICTED OJ1595_D08.21 gene product [Oryza sativa (japonica cultivar-group)]	385	0
transcription factor	MZ00027530	TC261089	1.07848	2.57286	1.36953	1	0.0169466	0.389042	ref|XP_506668.1	PREDICTED OJ1595_D08.21 gene product [Oryza sativa (japonica cultivar-group)]	204	6e-51
transcription factor	MZ00028118	TC263590	1.074	2.09277	1.11194	1	0.0285681	0.888297	emb|CAA48904.1	ocs-element binding factor 3.2 [Zea mays]	721	0
transcription factor	MZ00010122	TC258020	1.06216	1.68499	0.976195	1	0.0205832	1	dbj|BAD45909.1	putative NAC domain protein NAC1 [Oryza sativa (japonica cultivar-group)]	187	4e-46
transcription factor	MZ00015328	TC271728	0.895025	0.512404	0.878528	1	0.0333465	0.377655	ref|XP_479164.1	COP1-interacting protein 7 (CIP7)-like [Oryza sativa (japonica cultivar-group)]	803	0
transcription factor	MZ00018405	TC253513	1.20581	1.98462	1.50647	0.658019	0.0842477	0.0211847	dbj|BAD38466.1	putative bZIP transcription factor ABI5 [Oryza sativa (japonica cultivar-group)]	249	1e-64
transcription factor	MZ00022768	TC278947	1.10803	0.638384	0.400611	1	0.286989	0.0245699	ref|NP_917110.1	putative myb-related protein [Oryza sativa (japonica cultivar-group)]	153	3e-36
transcription factor	MZ00019081	TC253333	1.08448	0.978138	0.335166	0.815946	1	0.0341196	dbj|BAD54334.1	putative susceptibility homeodomain transcription factor [Oryza sativa (japonica cultivar-group)]	158	2e-37
transcription factor	MZ00041306	TC258637	1.0367	0.647382	0.152681	1	0.585118	0.0171132	dbj|BAD28236.1	putative ASR2 [Oryza sativa (japonica cultivar-group)]	155	1e-36
transcription factor	MZ00051451	CO525436	0.890693	0.769762	1.97396	1	0.878213	0.0406517	ref|NP_910407.1	bHLH protein-like [Oryza sativa (japonica cultivar-group)]	75	1e-12
transcription factor	MZ00015747	TC249411	0.798852	0.673505	0.422771	0.465113	0.341908	0.0328586	ref|XP_469241.1	putative KNOTTED-1-like homeobox protein [Oryza sativa (japonica cultivar-group)]	253	8e-66
transport	MZ00025001	TC258570	4.54727	12.0504	5.65757	0.018963	0.0179208	0.0052426	ref|XP_470223.1	Putative anion transporter [Oryza sativa]	933	0
transport	MZ00043643	TC258591	4.4506	7.39927	3.5461	0.009893	0.0244505	0.0156565	ref|XP_470223.1	Putative anion transporter [Oryza sativa]	276	4e-73
transport	MZ00012450	CF624353	3.43188	6.48849	3.30314	0.024513	0.0225168	0.219318	ref|XP_463772.1	putative amino acid transport protein [Oryza sativa (japonica cultivar-group)]	220	3e-56
transport	MZ00030937	TC266060	3.30351	2.77303	1.60614	0.027484	0.020466	0.146527	dbj|BAD46531.1	putative ripening regulated protein [Oryza sativa (japonica cultivar-group)]	136	8e-31
transport	MZ00006817	CB833832	2.96288	1	1.3675	0.015473	1	0.49208	dbj|BAD46507.1	putative ripening regulated protein [Oryza sativa (japonica cultivar-group)]	151	7e-36
transport	MZ00009288	CD974042	2.37347	4.41221	2.16229	0.019712	0.0169466	0.0790731	ref|XP_470223.1	Putative anion transporter [Oryza sativa]	97	2e-19
transport	MZ00011868	CF059813	2.1495	1.32399	1.23064	0.03012	0.343682	0.359529	ref|NP_920876.1	putative transmembrane protein [Oryza sativa (japonica cultivar-group)]	106	2e-22
transport	MZ00031622	TC275827	1.51152	1.78803	1.48016	0.046789	0.17148	0.635102	ref|XP_466910.1	oligopeptide transporter OPT-like [Oryza sativa (japonica cultivar-group)]	301	1e-80
transport	MZ00043256	TC248810	1.48865	6.50832	2.18153	0.040494	0.0169466	0.153943	dbj|BAD42344.1	sorbitol transporter [Malus x domestica]	132	1e-29
transport	MZ00021828	TC202405	1.35379	3.88126	2.18004	0.407053	0.0449047	0.0172551	gb|ABA95725.1	major facilitator superfamily antiporter, putative [Oryza sativa (japonica cultivar-group)]	143	5e-33
transport	MZ00001869	AZM4_113922_1	0.778625	0.348078	0.485477	0.706578	0.0422342	0.0172551	ref|XP_478718.1	putative organic cation transporter [Oryza sativa (japonica cultivar-group)]	840	0
transport	MZ00016581	AZM4_21980	2.78369	5.4293	2.29567	0.074717	0.0221952	0.080078	gb|AAK26751.1	NOD26-like membrane integral protein ZmNIP2-1 [Zea mays]	176	2e-41
transport	MZ00021212	TC265700	2.01531	3.19757	3.10674	0.204442	0.0251839	0.0825994	ref|XP_464930.1	putative sugar transporter [Oryza sativa (japonica cultivar-group)]	217	3e-55
transport	MZ00019635	TC275632	1.8609	3.85769	0.922731	0.057932	0.0270511	1	ref|XP_464406.1	putative multidrug resistance p-glycoprotein [Oryza sativa (japonica cultivar-group)]	196	1e-48
transport	MZ00009669	CD987439	1.79253	2.86676	2.07699	0.341207	0.0279466	0.179651	ref|XP_464929.1	putative sugar transporter [Oryza sativa (japonica cultivar-group)]	156	3e-37
transport	MZ00000898	AI941749	1.58777	2.03567	1.99394	0.153678	0.020466	0.104702	dbj|BAD28130.1	mechanosensitive ion channel domain-containing protein-like [Oryza sativa (japonica cultivar-group)]	83	3e-15
transport	MZ00044209	TC210522	1.58777	3.22205	1.49635	0.117518	0.0341818	0.419178	dbj|BAD54538.1	putative ZIP-like zinc transporter [Oryza sativa (japonica cultivar-group)]	85	9e-16
transport	MZ00020149	TC275297	1.5252	5.96796	2.52866	0.071405	0.020466	0.163092	gb|AAN06871.1	Putative sulfate transporter ATST1 [Oryza sativa (japonica cultivar-group)]	263	3e-69
transport	MZ00008073	CD945482	1.50212	3.03289	1.64521	0.201198	0.0160049	0.321873	gb|AAX96051.1	Transmembrane amino acid transporter protein [Oryza sativa (japonica cultivar-group)]	65	8e-10
transport	MZ00026965	TC251929	1.46409	4.44535	1.48323	0.367696	0.0169466	0.0535845	ref|XP_470584.1	Putative sulfate transporter [Oryza sativa (japonica cultivar-group)]	491	0
transport	MZ00049827	CO518812	1.45397	2.73398	3.01693	0.611266	0.0459145	0.134785	ref|XP_463772.1	putative amino acid transport protein [Oryza sativa (japonica cultivar-group)]	342	9e-93
transport	MZ00052125	AZM4_93985_1	1.43993	3.06099	2.6718	0.482253	0.0270511	0.243948	gb|AAT85250.1	putative proton-dependent oligopeptide transporter (POT) [Oryza sativa (japonica cultivar-group)]	464	0
transport	MZ00019481	TC253650	1.43296	4.44373	1.61852	0.393032	0.0465338	0.320199	dbj|BAD54372.1	putative nitrite transporter [Oryza sativa (japonica cultivar-group)]	105	6e-22
transport	MZ00050533	AZM4_60242_1	1.42603	2.1959	1.36707	0.543561	0.0300238	0.502105	dbj|BAD28130.1	mechanosensitive ion channel domain-containing protein-like [Oryza sativa (japonica cultivar-group)]	454	0
transport	MZ00048706	AZM4_23974_1	1.39185	4.02754	1.96303	0.093977	0.0354621	0.104312	gb|AAN06871.1	Putative sulfate transporter ATST1 [Oryza sativa (japonica cultivar-group)]	400	0
transport	MZ00041660	TC249323	1.38511	6.9884	1.94297	0.337096	0.0278189	0.137784	ref|XP_462988.1	putative MATE efflux family protein [Oryza sativa (japonica cultivar-group)]	297	2e-79
transport	MZ00046781	AZM4_112882_1	1.2033	3.25432	1.48944	1	0.0270511	0.670075	gb|AAX96020.1	ABC transporter protein, putative [Oryza sativa (japonica cultivar-group)]	500	0
transport	MZ00026249	TC260905	1.16231	3.36372	2.08077	0.798418	0.0459145	0.4018	dbj|BAD46232.1	putative sialin [Oryza sativa (japonica cultivar-group)]	252	6e-66
transport	MZ00044334	TC263910	1.14711	3.29724	2.04655	1	0.0422342	0.185597	gb|ABA95955.1	Transmembrane amino acid transporter protein [Oryza sativa (japonica cultivar-group)]	257	8e-67
transport	MZ00046782	AZM4_112883_1	1.1088	3.77398	1.58719	0.788434	0.0256952	0.821007	gb|AAX96020.1	ABC transporter protein, putative [Oryza sativa (japonica cultivar-group)]	501	0
transport	MZ00041461	TC259976	1.08598	2.8011	1.39754	1	0.0283636	0.58597	emb|CAA81349.1	triose phosphate/phosphate translocator [Zea mays]	803	0
transport	MZ00008104	CD946370	1.08073	3.06298	1.22018	1	0.0240203	0.92084	ref|XP_477523.1	ABC transporter family protein-like [Oryza sativa (japonica cultivar-group)]	79	4e-14
transport	MZ00023327	TC257954	1.074	3.04991	1.64319	1	0.030553	0.379875	dbj|BAD46232.1	putative sialin [Oryza sativa (japonica cultivar-group)]	280	1e-74
transport	MZ00048363	AZM4_15555_1	1.05409	2.33906	1.8139	1	0.0227553	0.257319	dbj|BAD46232.1	putative sialin [Oryza sativa (japonica cultivar-group)]	344	1e-93
transport	MZ00026966	TC251931	0.969962	2.80285	1.81915	1	0.0240203	0.135751	ref|XP_470584.1	Putative sulfate transporter [Oryza sativa (japonica cultivar-group)]	350	2e-95
transport	MZ00005402	BM500443	0.936272	1.79165	0.845914	0.803364	0.0366536	1	dbj|BAD53546.1	putative PDR-like ABC transporter [Oryza sativa (japonica cultivar-group)]	301	7e-81
transport	MZ00012920	TC264438	1.81378	1.52894	2.43174	0.097665	0.310453	0.0134637	ref|NP_913452.1	P0443E07.21 [Oryza sativa (japonica cultivar-group)]	403	0
transport	MZ00023458	TC248570	1.31859	1.06562	1.3605	0.160805	1	0.0441168	gb|ABA96600.1	endomembrane protein 70, putative [Oryza sativa (japonica cultivar-group)]	389	0
transport	MZ00036012	AZM3_78106	1.22944	2.43349	2.73997	1	0.140318	0.0156565	dbj|BAD54372.1	putative nitrite transporter [Oryza sativa (japonica cultivar-group)]	482	0
transport	MZ00026180	TC251243	1.12662	0.715817	0.412901	1	0.705712	0.0141788	ref|XP_506177.1	PREDICTED P0039H02.103 gene product [Oryza sativa (japonica cultivar-group)]	248	8e-65
transport	MZ00025981	TC249852	0.920188	1.52626	2.06367	1	0.566624	0.0406517	gb|AAT37905.1	multidrug-resistance associated protein 3 [Zea mays]	466	0
transport	MZ00012854	CF634704	0.895025	0.891712	0.645643	1	1	0.038769	gb|AAU44233.1	putative zinc transporter [Oryza sativa (japonica cultivar-group)]	318	1e-85
transport	MZ00036588	BG836214	0.84792	0.62707	0.460169	0.383656	0.580008	0.0418983	dbj|BAB32443.1	high-affinity potassium transporter [Phragmites australis]	347	1e-94
transport	MZ00017265	TC252555	0.819037	0.666409	0.45776	0.81159	0.228941	0.0171132	dbj|BAD88223.1	putative MtN3 [Oryza sativa (japonica cultivar-group)]	370	0
transport	MZ00026901	TC252059	0.819037	0.740158	0.540517	0.942905	0.981437	0.0470462	emb|CAC79691.1	Importin beta-like protein [Oryza sativa (indica cultivar-group)]	587	0
transport	MZ00029739	TC253599	0.794985	0.425342	0.441908	0.512795	0.169033	0.0491205	gb|AAT90503.1	monosaccharide transport protein 1 [Zea mays]	1042	0
unknown	MZ00018470	TC253537	4.37111	11.9878	7.70328	0.069969	0.020046	0.0470462	ref|NP_001026665.1	serine/arginine repetitive matrix 1 [Gallus gallus]	88	6e-16
unknown	MZ00040217	CF058853	4.14393	3.51823	1.8247	0.018033	0.0896698	0.502104	ref|XP_734312.1	hypothetical protein PC405185.00.0 [Plasmodium chabaudi chabaudi]	33	2.4
unknown	MZ00008495	CD956226	4.04181	3.09034	2.6324	0.037122	0.0591499	0.128004	ref|XP_470201.1	Unknown protein [Oryza sativa (japonica cultivar-group)]	60	2e-08
unknown	MZ00017158	TC250625	3.56524	19.628	15.0611	0.095351	0.0240203	0.0052426	ref|ZP_00401420.1	Phosphoribosylaminoimidazole-succinocarboxami...	50	7e-05
unknown	MZ00030834	TC255365	3.5603	4.81282	2.42811	0.017719	0.0552075	0.313659	*****	No hits found *****	-1	1e+100
unknown	MZ00012495	CF625347	3.39168	2.67466	1.92394	0.013848	0.0422342	0.320199	dbj|BAC58076.2	large tegument protein [Cercopithecine herpesvirus 1]	61	3e-08
unknown	MZ00041736	TC270416	3.21095	10.2637	4.63738	0.109735	0.0218686	0.0235147	emb|CAA55482.1	ORF1 [Hordeum vulgare]	97	5e-19
unknown	MZ00036523	BG355384	3.14705	13.6639	11.3419	0.016341	0.0169466	0.0052426	sp|P46267	F16P2_BRANA Fructose-1,6-bisphosphatase, cytosolic (D-fructose-1,6-bisphosphate 1-phosphohydrolase) (FBPase)	39	0.045
unknown	MZ00042716	TC278251	3.09299	6.84982	4.24229	0.112319	0.0339132	0.0406517	ref|NP_918371.1	B1144D11.18 [Oryza sativa (japonica cultivar-group)]	42	0.009
unknown	MZ00036166	BE130056	2.91804	3.1042	2.67573	0.035866	0.0944624	0.0650923	ref|ZP_00670113.1	hypothetical protein NeutDRAFT_1056 [Nitrosomonas eutropha C71]	32	9.5
unknown	MZ00003275	BE049914	2.88786	1.59281	1.25735	0.037507	0.979957	1	gb|AAV88601.1	low temperature and salt responsive protein [Pennisetum glaucum]	42	0.005
unknown	MZ00053790	CD970488	2.78369	4.55642	2.81884	0.049855	0.0295158	0.0232974	dbj|BAE21584.1	unnamed protein product [Mus musculus]	32	9.4
unknown	MZ00042060	TC272394	2.73019	4.18432	2.89504	0.186128	0.0301473	0.0141632	emb|CAD15508.1	probable polyketide synthase protein [Ralstonia solanacearum]	35	0.64
unknown	MZ00005293	BM382246	2.70945	0.915801	1.71168	0.028251	1	0.38197	gb|AAH79992.1	LOC446277 protein [Xenopus laevis]	34	1.4
unknown	MZ00039091	CD978215	2.64085	3.14764	2.41375	0.008679	0.185213	0.220495	prf||1205208A	heat shock protein hsp70	48	0.0001
unknown	MZ00040387	CF273401	2.59908	2.22459	1.40609	0.023688	0.413644	0.480251	ref|ZP_00416598.1	DEAD/DEAH box helicase:Helicase, C-terminal:Type III restriction enzyme, res subunit [Azotobacter vinelandii AvOP]	32	5.4
unknown	MZ00036400	TC270420	2.52976	9.22326	4.76029	0.08075	0.0160049	0.0391528	emb|CAA55482.1	ORF1 [Hordeum vulgare]	90	1e-16
unknown	MZ00041250	TC191822	2.37019	1.44469	1.47057	0.013848	0.319134	0.567711	gb|EAN06257.1	Amino acid ABC transporter, permease protein, 3-TM region, His/Glu/Gln/Arg/opine [Mesorhizobium sp. BNC1]	32	5.5
unknown	MZ00039162	CD984549	2.36854	1.07622	1.33156	0.034373	1	0.276559	emb|CAE32496.1	putative exported protein [Bordetella bronchiseptica RB50]	32	7.2
unknown	MZ00034968	AI065510	2.24544	5.46972	5.93052	0.182065	0.0240203	0.0222253	gb|AAF71261.2	beta-glucosidase aggregating factor precursor [Zea mays]	52	7e-06
unknown	MZ00032505	TC271977	2.23767	8.17671	5.38483	0.071264	0.010495	0.0222253	dbj|BAD68634.1	O-acetyltransferase-like [Oryza sativa (japonica cultivar-group)]	40	0.055
unknown	MZ00005011	TC264429	2.2253	6.34093	4.11679	0.173901	0.0422342	0.0156565	gb|ABA95187.1	hypothetical protein LOC_Os11g43790 [Oryza sativa (japonica cultivar-group)]	83	4e-15
unknown	MZ00029542	TC254456	2.16895	2.17378	1.80935	0.022581	0.286693	0.528942	ref|NP_915728.1	P0415A04.14 [Oryza sativa (japonica cultivar-group)]	79	2e-13
unknown	MZ00016765	TC273101	2.16445	10.2403	2.60443	0.087397	0.0169466	0.0235147	ref|ZP_00658364.1	similar to Methylase involved in ubiquinone/menaquinone biosynthesis [Nocardioides sp. JS614]	43	0.023
unknown	MZ00022288	TC267805	2.12727	1.10777	1.35101	0.039776	0.987403	0.857152	ref|XP_579390.1	PREDICTED: HRAS like suppressor [Rattus norvegicus]	34	2.1
unknown	MZ00041196	TC269477	2.11404	7.6418	2.97413	0.034373	0.0283636	0.0638463	emb|CAA11083.1	M protein [Porcine reproductive and respiratory syndrome virus]	35	3
unknown	MZ00011837	CF059372	2.05908	6.5702	5.23988	0.254871	0.0156578	0.0253563	ref|NP_916044.1	putative receptor-like kinase [Oryza sativa (japonica cultivar-group)]	49	4e-05
unknown	MZ00040397	CF623703	2.01112	7.86497	0.878621	0.039776	0.0251839	1	tpg|DAA04367.1	TPA: TPA_inf: HDC15841 [Drosophila melanogaster]	32	9.4
unknown	MZ00002621	AZM4_38160_3	1.89212	2.63723	1.38427	0.02375	0.0205832	0.450355	gb|AAC00612.1	Hypothetical protein [Arabidopsis thaliana]	399	0
unknown	MZ00018865	TC252919	1.87644	1.51249	1.10955	0.039776	0.97441	1	ref|NP_916026.1	P0638D12.11 [Oryza sativa (japonica cultivar-group)]	103	1e-20
unknown	MZ00036742	BG842769	1.82766	6.23565	3.60331	0.189667	0.0456588	0.0235147	*****	No hits found *****	-1	1e+100
unknown	MZ00038896	CD966997	1.78262	3.34354	3.33565	0.216787	0.0459445	0.0146829	emb|CAI13418.1	RP11-326L24.6 [Homo sapiens]	37	0.22
unknown	MZ00026037	TC208663	1.75808	2.07206	1.02253	0.015794	0.178577	1	gb|AAB71979.1	Hypothetical protein [Arabidopsis thaliana]	154	7e-36
unknown	MZ00019544	TC263906	1.68529	1.67129	1.27815	0.034373	0.145053	0.652803	dbj|BAA19241.1	Sucrose-Phosphate Synthase [Saccharum officinarum]	33	2.5
unknown	MZ00005934	BQ539354	1.62113	2.46214	1.01832	0.049824	0.168944	1	ref|ZP_00399285.1	LigA [Anaeromyxobacter dehalogenans 2CP-C]	40	0.059
unknown	MZ00006012	BQ619562	1.60214	1.61956	1.13631	0.011611	0.13245	0.849664	ref|XP_858244.1	PREDICTED: similar to YTH domain protein 2 (High-glucose-regulated protein 8) (NY-REN-2 antigen) (CLL-associated antigen KW-14) isoform 10 [Canis familiaris]	37	0.3
unknown	MZ00046035	AI974909	1.47836	3.67784	1.61168	0.037122	0.0755897	0.488814	*****	No hits found *****	-1	1e+100
unknown	MZ00026033	TC271979	1.41128	1.71125	1.05252	0.015794	0.0606865	1	gb|AAH61943.1	MGC68617 protein [Xenopus laevis]	35	0.84
unknown	MZ00052668	BM953561	1.37745	1.2885	1.00328	0.017719	0.961942	1	gb|AAP94586.1	putative retrotransposon RIRE1 poly protein [Zea mays]	131	7e-30
unknown	MZ00016353	AZM4_50869	1.32869	1.22945	1.1334	0.035866	0.306022	0.950856	gb|ABB29959.1	ubiquitin fusion-degradation protein-like [Solanum tuberosum]	63	8e-08
unknown	MZ00005163	BM379101	1.27633	1.42579	1.15745	0.03915	0.259854	0.714071	gb|EAL44647.1	"receptor protein kinase, putative [Entamoeba hist..."	32	9.3
unknown	MZ00043226	TC269594	1.232	7.17065	4.18068	0.70808	0.0405544	0.0347729	gb|AAF57282.2	CG14590-PA [Drosophila melanogaster]	36	0.56
unknown	MZ00041588	TC260396	1.21167	1.20134	1.2744	0.039776	0.978488	1	ref|NP_915807.1	P0691E06.10 [Oryza sativa (japonica cultivar-group)]	83	4e-15
unknown	MZ00022609	TC268138	1.12117	0.55287	1.3899	1	0.0251839	0.0447316	ref|XP_742495.1	Pc-fam-5 [Plasmodium chabaudi chabaudi]	38	0.25
unknown	MZ00046791	AZM4_113009_1	1.07773	5.68932	3.84212	1	0.0251839	0.0101759	gb|EAM75719.1	Carboxymethylenebutenolidase [Kineococcus radiotolerans SRS30216]	72	1e-11
unknown	MZ00018461	TC253579	0.936921	0.368778	0.335971	1	0.0304648	0.0052426	dbj|BAC73734.1	putative dihydrolipoamide S-succinyltransferase [Streptomyces avermitilis MA-4680]	59	2e-07
unknown	MZ00032969	TC255337	0.875998	0.311481	0.303874	0.617214	0.0198535	0.0338322	ref|NP_916125.1	P0046E05.9 [Oryza sativa (japonica cultivar-group)]	166	7e-40
unknown	MZ00018398	TC253596	0.861546	0.388938	0.253378	0.666337	0.0383555	0.0156565	emb|CAA35287.1	HCMVUS20 [Human herpesvirus 5]	42	0.014
unknown	MZ00028316	TC263444	0.787308	0.812635	0.854823	0.048477	0.799927	1	ref|NP_915498.1	P0005H10.23 [Oryza sativa (japonica cultivar-group)]	290	9e-77
unknown	MZ00025068	TC260808	0.774856	0.821746	0.645361	0.027836	0.779279	0.105906	ref|XP_470544.1	Unknown protein [Oryza sativa (japonica cultivar-group)]	105	3e-21
unknown	MZ00015194	TC268128	0.771105	0.263323	0.372058	0.799238	0.0220658	0.0141632	dbj|BAD53821.1	putative myo-inositol oxygenase [Oryza sativa (japonica cultivar-group)]	57	3e-07
unknown	MZ00042656	BQ538880	0.707597	0.129484	0.201354	0.776311	0.0283636	0.0052426	gb|EAA11805.3	ENSANGP00000005715 [Anopheles gambiae str. PEST]	44	0.002
unknown	MZ00048401	AZM4_16393_1	0.672684	0.846122	0.857307	0.037122	0.812014	0.912818	ref|XP_469994.1	unknow protein [Oryza sativa (japonica cultivar-group)]	99	6e-20
unknown	MZ00036286	BE639740	0.542991	0.392667	0.193085	0.049824	0.227794	0.0524915	ref|ZP_00909292.1	Ionotropic glutamate receptor:Bacterial extracellular solute-binding protein, family 3 [Clostridium beijerincki NCIMB 8052]	34	1.9
unknown	MZ00031046	TC278398	0.535144	0.730678	0.548163	0.018033	0.664788	0.257911	gb|AAC60031.1	neurogenin-related 1a [Xenopus laevis]	35	2.4
unknown	MZ00052641	BM660126	0.465547	0.249657	0.534083	0.034373	0.0459388	0.291205	ref|NP_917431.1	P0700A11.10 [Oryza sativa (japonica cultivar-group)]	42	0.009
unknown	MZ00045450	TC217988_r	0.348928	0.214199	0.363624	0.014144	0.0511062	0.0141632	gb|AAL75486.1	putative Fourf gag/pol protein [Zea mays]	70	2e-11
unknown	MZ00018532	TC253608	0.326691	0.307706	0.313012	0.037122	0.0300747	0.023257	ref|ZP_00402169.1	LigA [Anaeromyxobacter dehalogenans 2CP-C]	47	0.0005
unknown	MZ00004515	BM073516	0.306509	0.217941	0.589944	0.03195	0.0198415	0.213009	ref|XP_477382.1	hypothetical protein [Oryza sativa (japonica cultivar-group)]	181	2e-44
unknown	MZ00019953	TC265052	0.297508	0.860299	0.772118	0.035228	0.935259	0.960174	ref|XP_424513.1	PREDICTED: similar to activated in Blocked Unfolded protein response ABU-1, Prion-like Q/N-rich domain protein PQN-1, Prion-like Q/N-rich domain protein (45.9 kD) (abu-1) [Gallus gallus]	42	0.018
unknown	MZ00012575	TC268661	3.46775	6.19445	2.39375	0.201348	0.0160049	0.291839	dbj|BAD37550.1	putative constans [Oryza sativa (japonica cultivar-group)]	50	3e-05
unknown	MZ00005403	BM500461	3.21986	3.30593	4.03512	0.078071	0.0240203	0.175384	tpe|CAH69320.1	TPA: class III peroxidase 78 precursor [Oryza sativa (japonica cultivar-group)]	66	3e-10
unknown	MZ00041735	BQ618980	2.88586	14.8399	5.68394	0.066039	0.0225168	0.18017	ref|ZP_00401420.1	Phosphoribosylaminoimidazole-succinocarboxami...	43	0.019
unknown	MZ00036572	BG835936	2.38833	6.6765	4.59429	0.071264	0.0287491	0.0969161	ref|ZP_00050192.1	COG3127: Predicted ABC-type transport system involved in lysophospholipase L1 biosynthesis, permease component [Magnetospirillum magnetotacticum MS-1]	43	0.004
unknown	MZ00012869	TC278456	2.31177	2.06155	1.73392	0.13875	0.0491012	0.393169	emb|CAI30077.1	glycosyltransferase [Sorghum bicolor]	72	6e-12
unknown	MZ00055329	TC252965	2.26106	2.87682	2.28573	0.089933	0.0459445	0.298687	gb|AAF56774.2	CG12870-PA [Drosophila melanogaster]	32	5.5
unknown	MZ00038513	CD950244	2.19314	2.82947	1.46701	0.589498	0.0490103	0.502104	ref|NP_908884.1	B1146B04.19 [Oryza sativa (japonica cultivar-group)]	68	1e-10
unknown	MZ00013301	TC254724	2.16745	5.07403	2.43761	0.115712	0.0465422	0.381886	gb|AAX33674.1	plus agglutinin [Chlamydomonas incerta]	52	1e-05
unknown	MZ00018213	TC252894	2.08349	2.53123	1.72632	0.181721	0.0499153	0.362086	gb|AAT78818.1	expressed protein [Oryza sativa (japonica cultivar-group)]	169	1e-40
unknown	MZ00055283	TC252241	1.98756	5.62316	1.59876	0.112685	0.0302492	0.485669	ref|XP_483762.1	putative F1F0-ATPase inhibitor protein [Oryza sativa (japonica cultivar-group)]	63	1e-08
unknown	MZ00016311	TC272704	1.88688	2.95103	1.49706	0.119479	0.0358497	0.408423	gb|AAT78818.1	expressed protein [Oryza sativa (japonica cultivar-group)]	244	6e-63
unknown	MZ00054006	CD998565	1.84293	7.12616	3.21686	0.431588	0.0160049	0.132313	emb|CAI72971.1	metalloprotease/cell division cycle protein (FtsH homologue), putative [Theileria annulata]	39	0.077
unknown	MZ00055765	TC250037	1.81378	4.19623	1.44378	0.109735	0.0288848	0.667625	ref|XP_790554.1	PREDICTED: similar to F-box protein FBW7 isoform 2 [Strongylocentrotus purpuratus]	36	0.49
unknown	MZ00020834	TC276577	1.77399	2.87969	2.07946	0.05509	0.0241082	0.070279	ref|XP_470647.1	Hypothetical protein [Oryza sativa (japonica cultivar-group)]	34	1.5
unknown	MZ00036923	BM080565	1.77031	3.83758	1.26816	0.130405	0.0383297	1	gb|AAF83515.1	phage-related protein [Xylella fastidiosa 9a5c]	32	7.3
unknown	MZ00044238	TC273209	1.75443	3.52357	1.90861	0.187043	0.040758	0.328183	ref|XP_647338.1	Rho GTPase [Dictyostelium discoideum]	33	4.2
unknown	MZ00004952	BM338235	1.69702	2.49334	1.59245	0.483398	0.0169466	0.669216	gb|AAQ59840.1	Na+/malate symporter [Chromobacterium violaceum ATCC 12472]	32	5.5
unknown	MZ00004148	TC258358	1.62113	2.53163	1.14264	0.356483	0.0491012	1	gb|ABA41400.1	pherophorin-C2 protein precursor [Chlamydomonas reinhardtii]	64	9e-09
unknown	MZ00023103	TC279200	1.5966	2.43895	1.65725	0.207157	0.0451922	0.338309	ref|NP_916992.1	P0519D04.14 [Oryza sativa (japonica cultivar-group)]	92	2e-17
unknown	MZ00043940	TC279141	1.56049	5.92862	1.06135	0.08075	0.0405544	1	gb|ABB32348.1	Cytochrome b/b6-like [Geobacter metallireducens GS-15]	34	1.9
unknown	MZ00004957	BM338453	1.54221	2.07726	1.54646	0.323447	0.0459145	0.353721	ref|XP_469171.1	putative senescence-associated protein [Oryza sativa (japonica cultivar-group)]	55	8e-07
unknown	MZ00033469	TC257679	1.54221	4.40447	3.26946	0.1775	0.0198535	0.0607632	emb|CAI36329.1	putative Fe-S oxidoreductase [Corynebacterium jeikeium K411]	54	3e-06
unknown	MZ00042940	TC269562	1.51782	2.67228	1.51149	0.502974	0.0442539	0.741088	gb|AAG45420.1	vegetative cell wall protein gp1 [Chlamydomonas reinhardtii]	40	0.28
unknown	MZ00035080	AI461474	1.50629	2.10814	1.20349	0.305814	0.0491012	0.828882	gb|AAH38229.1	neuropathy target esterase [Homo sapiens]	33	2.5
unknown	MZ00023527	TC269502	1.47631	1.79351	0.900579	0.668959	0.0402847	0.974765	gb|EAL81174.1	PE-PGRS family protein [Anaeromyxobacter dehaloge...	52	5e-05
unknown	MZ00017075	TC250812	1.43296	4.86132	1.4418	0.371536	0.0459388	0.315055	emb|CAA07370.1	proline-rich protein [Capsicum annuum]	148	5e-34
unknown	MZ00004361	BI358961	1.43098	3.52665	1.43734	0.11532	0.023151	0.100733	ref|XP_798946.1	PREDICTED: similar to CG14185-PA, partial [Strongylocentrotus purpuratus]	33	4.3
unknown	MZ00055791	TC271662	1.43098	2.70581	1.19495	0.696107	0.0490103	0.937188	gb|AAF66419.1	flagellar autotomy protein Fa1p [Chlamydomonas reinhardtii]	51	2e-05
unknown	MZ00000676	AZM4_32759	1.42306	2.52591	1.11681	0.483167	0.0490103	1	ref|NP_566220.1	catalytic [Arabidopsis thaliana]	218	8e-55
unknown	MZ00021761	TC278022	1.41128	1.84469	0.722667	1	0.0459145	0.685499	gb|ABA95047.1	Transferase family [Oryza sativa (japonica cultivar-group)]	52	5e-06
unknown	MZ00028522	TC263908	1.38992	4.97657	1.68585	0.682174	0.0337516	0.550519	ref|XP_420963.1	PREDICTED: similar to Alpha-parvin (Calponin-like integrin-linked kinase binding protein) (CH-ILKBP) [Gallus gallus]	34	1.9
unknown	MZ00037801	CB179696	1.38896	1.95535	1.82932	0.516883	0.0304196	0.31847	ref|XP_549178.2	PREDICTED: similar to testis expressed sequence 13A [Canis familiaris]	38	0.13
unknown	MZ00043984	TC271608	1.38799	2.95141	1.4045	0.770054	0.0262694	0.831988	emb|CAA80441.1	chalcone flavonone isomerase [Zea mays]	51	1e-05
unknown	MZ00031309	TC254462	1.38703	3.81792	1.8729	0.382492	0.0422342	0.172545	ref|ZP_00400314.1	Acetylglutamate kinase [Anaeromyxobacter deha...	58	4e-07
unknown	MZ00005284	BM382023	1.3765	2.61627	1.3001	0.367696	0.0326191	0.891942	ref|XP_711953.1	possible bud neck localizing protein phosphatase subunit Bni4p [Candida albicans SC5314]	33	2.4
unknown	MZ00042619	TC267478	1.32134	3.95513	1.29386	0.967342	0.0491012	0.857017	dbj|BAB08195.2	Similar to Arabidopsis thaliana chromosome V P1 MJJ3; MJJ3.6 (AB005237) [Oryza sativa (japonica cultivar-group)]	44	0.002
unknown	MZ00021926	TC256588	1.30858	2.35608	1.21336	0.19276	0.0494489	0.932538	gb|AAD10654.1	Hypothetical protein [Arabidopsis thaliana]	38	0.099
unknown	MZ00012589	CF628569	1.30677	3.18798	1.94661	0.912223	0.0497409	0.132892	ref|NP_913156.1	B1046G12.16 [Oryza sativa (japonica cultivar-group)]	116	6e-25
unknown	MZ00019335	TC264739	1.29864	1.6972	1.35241	0.362684	0.0459145	0.586797	ref|NP_191667.2	kinase [Arabidopsis thaliana]	49	4e-05
unknown	MZ00027527	TC251582	1.29415	5.50784	2.72357	0.938632	0.0179208	0.0669126	ref|NP_174207.2	catalytic [Arabidopsis thaliana]	330	3e-89
unknown	MZ00022967	TC279048	1.28254	2.90098	1.74914	0.485429	0.049127	0.212134	gb|AAD55945.1	phosphate starvation regulator protein [Chlamydomonas reinhardtii]	49	0.0001
unknown	MZ00055741	TC248811	1.24143	4.34382	1.67273	0.983483	0.0302492	0.212134	ref|XP_518530.1	PREDICTED: similar to Cysteine-rich secretory protein-2 precursor (CRISP-2) (Testis-specific protein TPX-1) [Pan troglodytes]	32	7.2
unknown	MZ00035558	AW146553	1.23885	1.69984	1.48603	0.787386	0.0459445	0.765084	***** No hits found *****		-1	1e+100
unknown	MZ00043988	TC272417	1.23885	4.58703	1.60706	1	0.0262694	0.593909	gb|AAF55305.1	CG17931-PA, isoform A [Drosophila melanogaster]	47	0.0005
unknown	MZ00008110	CD946473	1.18674	1.67682	1.30737	0.912223	0.0418433	0.827971	ref|NP_176103.2	ATP binding / ATP-dependent helicase/ helicase/ nucleic acid binding [Arabidopsis thaliana]	32	7.2
unknown	MZ00011105	TC252238	1.17691	2.71426	1.50861	1	0.0460974	0.125606	ref|XP_545368.2	PREDICTED: similar to aldehyde dehydrogenase 5A1 precursor, isoform 2 [Canis familiaris]	46	0.0004
unknown	MZ00004653	BM078844	1.17609	2.70512	1.45094	1	0.0223035	0.632419	ref|XP_476683.1	putative RNA-binding protein [Oryza sativa (japonica cultivar-group)]	44	0.002
unknown	MZ00001297	AW202452	1.17528	1.73066	1.31844	0.954045	0.0489899	0.748537	ref|XP_682611.1	hypothetical protein AN9342.2 [Aspergillus nidulans FGSC A4]	32	7.1
unknown	MZ00052603	BM380645	1.17365	3.48868	1.81315	0.615949	0.0169466	0.228807	ref|XP_343004.2	PREDICTED: similar to Sfrs7 protein [Rattus nor...	50	2e-05
unknown	MZ00027264	TC262670	1.16312	5.36016	1.46872	0.40861	0.0234123	0.72576	dbj|BAD92447.1	dishevelled 1 isoform a variant [Homo sapiens]	52	2e-05
unknown	MZ00039804	CF028808	1.16312	1.64694	0.92051	1	0.0490103	1	ref|XP_874527.1	PREDICTED: similar to keratin associated protein 10-7 [Bos taurus]	40	0.026
unknown	MZ00017076	TC250812	1.15829	2.04067	1.34698	1	0.0459145	0.938897	emb|CAA07370.1	proline-rich protein [Capsicum annuum]	148	5e-34
unknown	MZ00000770	AI855228	1.15589	1.64775	0.896114	0.959024	0.0481078	0.956454	ref|NP_915009.1	P0698A10.24 [Oryza sativa (japonica cultivar-group)]	244	1e-63
unknown	MZ00001263	AW155815	1.15509	3.05116	0.666256	1	0.0422342	0.720129	ref|NP_916331.1	P0490D09.8 [Oryza sativa (japonica cultivar-group)]	60	4e-08
unknown	MZ00004310	TC256395	1.15509	3.75159	2.37205	0.649493	0.0422342	0.271395	emb|CAB06722.1	very large tegument protein [Human herpesvirus 2]	53	3e-06
unknown	MZ00041257	TC258529	1.14235	1.91832	1.3449	1	0.0490103	0.657713	ref|XP_470257.1	Putative RNA-binding protein [Oryza sativa (japonica cultivar-group)]	64	2e-09
unknown	MZ00003293	BE050079	1.13524	2.05472	1.20567	0.689399	0.0169466	0.857017	gb|AAN15744.1	multiple stress-associated zinc-finger protein [Oryza sativa (indica cultivar-group)]	54	2e-06
unknown	MZ00009041	CD966801	1.11961	2.49011	0.991994	0.821473	0.020466	1	gb|AAD43163.1	Hypothetical Protein [Arabidopsis thaliana]	33	3.2
unknown	MZ00011913	CF061226	1.1088	3.58026	1.18139	1	0.0459145	0.857017	gb|EAA01198.2	ENSANGP00000020325 [Anopheles gambiae str. PEST]	36	0.82
unknown	MZ00028898	TC264560	1.09051	1.82866	0.904133	1	0.0438843	1	dbj|BAD81566.1	putative BP-5 protein [Oryza sativa (japonica cultivar-group)]	74	4e-12
unknown	MZ00029876	TC276154	1.07923	1.00258	1.04129	1	0	1	gb|EAL41326.1	ENSANGP00000027436 [Anopheles gambiae str. PEST]	35	0.85
unknown	MZ00053631	CD962478	1.07923	0.381901	0.430846	1	0.0381245	0.152766	ref|XP_419399.1	PREDICTED: similar to RIKEN cDNA A930039G15 gene [Gallus gallus]	34	1.4
unknown	MZ00037789	CB179424	1.07475	0.345319	0.64667	1	0.0240203	0.649737	ref|XP_746040.1	DNA polymerase subunit alpha [Plasmodium chabaudi chabaudi]	32	7.1
unknown	MZ00006939	CD052423	1.05702	0.41365	0.731581	1	0.0456588	0.943749	dbj|BAD37252.1	putative RRM-containing protein [Oryza sativa (japonica cultivar-group)]	58	1e-07
unknown	MZ00012641	TC257024	1.05263	2.78617	1.36868	1	0.0381245	0.263327	ref|XP_481839.1	BKRF1 encodes EBNA-1 protein, latent cycle gene-like [Oryza sativa (japonica cultivar-group)]	35	0.65
unknown	MZ00055430	TC254152	1.04899	3.31621	1.1912	1	0.0491012	1	gb|AAY46446.1	polyketide synthase [Xylaria sp. BCC 1067]	35	0.84
unknown	MZ00045934	AI714400	1.04681	1.53047	1.32405	1	0.0497409	0.510924	ref|XP_550091.1	putative proteophosphoglycan [Oryza sativa (japonica cultivar-group)]	149	3e-35
unknown	MZ00007093	CD435480	1.04536	1.49539	1.32125	1	0.0220658	0.282929	ref|XP_470295.1	putative auxin independent growth-related protein [Oryza sativa (japonica cultivar-group)]	159	3e-38
unknown	MZ00032931	TC268393	1.03598	2.06208	1.16283	1	0.0289105	0.993161	ref|NP_944405.1	major envelope protein [Psittacid herpesvirus 1]	33	3.3
unknown	MZ00050594	AZM4_60801_1	1.02883	1.8727	0.868008	1	0.0459145	0.915896	dbj|BAD73062.1	putative 4-methyl-5(B-hydroxyethyl)-thiazol monophosphate biosynthesis enzyme [Oryza sativa (japonica cultivar-group)]	484	0
unknown	MZ00044168	TC258971	1.0274	0.215444	0.494089	1	0.0240203	0.0817542	gb|EAL39355.1	ENSANGP00000025521 [Anopheles gambiae str. PEST]	37	0.17
unknown	MZ00022560	TC278060	1.02243	1.66322	1.29016	1	0.0470392	0.418653	ref|YP_293890.1	putative membrane protein [Emiliania huxleyi virus 86]	55	1e-06
unknown	MZ00044136	TC251995	1.00905	3.18988	0.870873	1	0.0442103	0.99484	ref|NP_910354.1	zinc finger protein-like [Oryza sativa (japonica cultivar-group)]	45	0.001
unknown	MZ00044169	TC258970	1.00765	0.29999	0.775682	1	0.0470392	0.414901	ref|NP_915240.1	P0703B11.13 [Oryza sativa (japonica cultivar-group)]	44	0.004
unknown	MZ00047434	TC257809	1.00347	3.27971	2.24535	1	0.0491012	0.631011	gb|AAF79741.1	T25N20.2 [Arabidopsis thaliana]	84	3e-15
unknown	MZ00007774	CD526377	0.989657	0.270343	0.561872	1	0.0448558	0.312182	emb|CAB11725.1	SPAC4F10.19c [Schizosaccharomyces pombe]	35	2.7
unknown	MZ00038717	CD959607	0.983502	0.514021	0.665216	1	0.0459445	0.391963	emb|CAC12818.1	elongation factor 2 [Nicotiana tabacum]	50	3e-05
unknown	MZ00038984	CD972760	0.971981	0.533514	0.804935	1	0.0459145	0.745899	ref|XP_370973.2	PREDICTED: similar to KIAA1501 protein [Homo sa...	33	4.3
unknown	MZ00054548	CF053093	0.965267	0.311603	0.71127	1	0.0367746	0.635088	gb|AAA91961.1	type Z protein kinase c	32	7.1
unknown	MZ00004349	TC257821	0.96393	0.411132	0.568859	1	0.0198535	0.663712	gb|EAM74619.1	Aldo/keto reductase [Kineococcus radiotolerans SRS30216]	52	9e-06
unknown	MZ00012372	CF273300	0.961927	0.243903	0.603914	1	0.0301473	0.217563	gb|AAM01072.1	Putative retroelement [Oryza sativa]	42	0.025
unknown	MZ00009766	CD990121	0.959929	1.68115	0.84159	1	0.0460974	0.685173	ref|XP_419180.1	PREDICTED: similar to ring finger protein 138 isoform 1 [Gallus gallus]	32	9.4
unknown	MZ00040389	CF273452	0.940174	0.242982	0.706374	1	0.0487458	0.166783	ref|NP_705288.1	protein kinase, putative [Plasmodium falciparum 3D7]	36	0.9
unknown	MZ00005511	BM501227	0.929161	2.23572	0.879036	1	0.0491012	0.942189	gb|AAR30298.1	photosystem I P700 chlorophyll a apoprotein A2 [Porphyridium aerugineum]	36	0.56
unknown	MZ00005589	TC274210	0.927231	0.766356	0.990736	1	0.0262694	1	ref|NP_913457.1	P0443E07.26 [Oryza sativa (japonica cultivar-group)]	165	2e-39
unknown	MZ00055625	TC256698	0.911933	0.422687	0.483334	1	0.0494489	0.234046	gb|ABA87403.1	outer membrane protein, putative [Pelobacter carbinolicus DSM 2380]	35	1.1
unknown	MZ00012351	CF273194	0.903127	2.1939	1.33836	1	0.0367746	0.418735	gb|AAA79985.1	head involution defective protein	39	0.092
unknown	MZ00056302	TC257626	0.893785	0.274852	0.556106	1	0.0169466	0.344428	ref|NP_001023471.1	Y45F10D.14 [Caenorhabditis elegans]	39	0.077
unknown	MZ00003049	AZM4_102812_1	0.871758	0.705592	0.890381	0.761131	0.0459145	0.905744	ref|NP_910288.1	pentatricopeptide (PPR) repeat-containing protein-like [Oryza sativa (japonica cultivar-group)]	461	0
unknown	MZ00055713	TC278978	0.850864	0.240696	0.340784	0.62762	0.0240203	0.0530604	gb|AAK39260.1	Ground-like (grd related) protein 6 [Caenorhabditis elegans]	76	7e-13
unknown	MZ00035517	AW067006	0.838568	0.386012	1.13061	0.856497	0.0459145	0.954964	gb|EAL40371.1	ENSANGP00000027582 [Anopheles gambiae str. PEST]	40	0.02
unknown	MZ00010591	CF024871	0.816203	0.734095	1.07282	0.536771	0.0456588	1	emb|CAC36102.1	C20orf123 [Homo sapiens]	32	9.5
unknown	MZ00044078	TC262425	0.812252	0.476798	0.484947	0.168742	0.0490103	0.0779729	gb|AAQ82564.1	FscC [Streptomyces sp. FR-008]	34	1.5
unknown	MZ00054576	CF056854	0.786217	0.534085	0.878804	0.57876	0.0459145	0.942772	ref|XP_416581.1	PREDICTED: similar to brother of CDO [Gallus gallus]	33	4.4
unknown	MZ00044477	TC275335	0.774319	0.419976	0.719671	0.883405	0.0402991	0.821572	emb|CAA42537.1	wound induced protein [Lycopersicon esculentum]	63	7e-09
unknown	MZ00039357	CD997383	0.76897	0.45458	0.893475	0.483398	0.0278189	0.969584	gb|AAV59411.1	putative glycosyltransferase [Oryza sativa (japonica cultivar-group)]	50	3e-05
unknown	MZ00053530	TC248313	0.753667	0.414595	0.901384	0.716263	0.0251839	0.932583	***** No hits found *****		-1	1e+100
unknown	MZ00013418	TC269042	0.729005	0.449027	0.887882	0.636992	0.0400537	0.88996	gb|AAK51338.1	NADH dehydrogenase subunit 2 [Hymenolepis diminuta]	36	0.79
unknown	MZ00033523	TC274344	0.618995	0.119623	0.209935	0.703318	0.0169466	0.0790289	gb|ABA41399.1	pherophorin-C1 protein precursor [Chlamydomonas reinhardtii]	64	2e-09
unknown	MZ00028601	TC262870	0.559806	0.229595	0.540673	0.421544	0.0240203	0.121104	ref|ZP_00770994.1	COG0443: Molecular chaperone [Mycobacterium tuberculosis F11]	35	2.3
unknown	MZ00036841	BI595753	0.552482	0.288351	0.671229	0.078071	0.0205832	0.220262	ref|XP_784086.1	PREDICTED: similar to mucin 19 [Strongylocentrotus purpuratus]	36	0.5
unknown	MZ00043587	TC248333	0.551717	0.280385	0.781507	0.204858	0.0459445	0.985307	ref|ZP_00501417.1	COG1796: DNA polymerase IV (family X) [Burkho...	39	0.059
unknown	MZ00005587	BM660656	0.543744	0.297294	0.426925	0.062792	0.023151	0.214222	ref|NP_920170.1	putative copia-type pol polyprotein [Oryza sativa (japonica cultivar-group)]	44	0.002
unknown	MZ00024495	TC249559	2.01252	3.71953	3.34677	0.36937	0.0932542	0.0199544	emb|CAD24628.1	380R-like protein [Ascovirus sp. SfAV-1a]	53	1e-05
unknown	MZ00043708	TC260685	1.98481	3.15516	3.24728	0.257798	0.0679164	0.0232974	ref|XP_465147.1	putative fiber protein Fb2 [Oryza sativa (japonica cultivar-group)]	104	3e-21
unknown	MZ00036722	BG842438	1.63921	3.1525	2.82421	0.883369	0.0625214	0.0487605	*****	No hits found *****	-1	1e+100
unknown	MZ00037113	BM380333	1.55294	1.01938	3.29992	0.462147	1	0.0156565	gb|AAR35520.1	sensor histidine kinase [Geobacter sulfurreducens PCA]	33	3.2
unknown	MZ00039168	CD985155	1.48761	2.82959	2.12017	0.259618	0.104507	0.0406517	emb|CAD44509.1	cytochrome oxidase II [Chaoborus trivitattus]	36	0.5
unknown	MZ00052823	CA452524	1.40347	0.358099	0.249242	0.552485	0.0709043	0.0361127	*****	No hits found *****	-1	1e+100
unknown	MZ00020315	TC265133	1.337	0.989409	0.535372	0.689047	1	0.0416056	gb|ABA95618.1	expressed protein [Oryza sativa (japonica cultivar-group)]	398	0
unknown	MZ00033512	TC274955	1.31403	1.56217	0.375641	0.351501	0.412768	0.048222	gb|AAQ61270.1	4-hydroxybenzoate octaprenyltransferase [Chromoba...	42	0.029
unknown	MZ00018452	TC251958	1.27456	2.40417	2.57825	0.903881	0.25184	0.0200732	ref|NP_912559.1	Unknown protein [Oryza sativa (japonica cultivar-group)]	370	0
unknown	MZ00029140	TC275045	1.25788	3.77284	2.85397	0.804296	0.0523943	0.0158009	ref|XP_523212.1	PREDICTED: hyperpolarization activated cyclic nucleotide-gated potassium channel 4 [Pan troglodytes]	34	4.5
unknown	MZ00013595	TC191389	1.23713	3.0756	4.3726	0.902545	0.0510325	0.0052426	*****	No hits found *****	-1	1e+100
unknown	MZ00018009	TC263399	1.23713	1.05153	0.50758	0.674057	0.997142	0.0470462	ref|NP_196393.2	actin binding [Arabidopsis thaliana]	40	0.025
unknown	MZ00015525	TC261202	1.20916	1.23426	3.47449	1	0.859977	0.0157297	ref|NP_914810.1	P0470A12.43 [Oryza sativa (japonica cultivar-group)]	54	5e-06
unknown	MZ00027451	TC210480	1.20664	1.4971	1.57502	0.560908	0.370433	0.0489225	gb|AAM48313.1	AT15314p [Drosophila melanogaster]	41	0.053
unknown	MZ00012509	TC257190	1.16716	2.03227	0.406814	1	0.285518	0.0187089	dbj|BAD81690.1	helicase-like protein [Oryza sativa (japonica cultivar-group)]	47	0.0006
unknown	MZ00050911	AZM4_68806_1	1.15109	1.14861	0.558655	1	0.935538	0.0483785	gb|AAL79735.1	putative transcription factor [Oryza sativa]	51	1e-05
unknown	MZ00025976	TC261696	1.09809	1.64954	2.12734	1	0.32432	0.0361127	ref|YP_294122.1	putative membrane protein [Emiliania huxleyi virus 86]	63	7e-09
unknown	MZ00048545	AZM4_22350_1	1.08975	1.52918	1.70161	0.965277	0.45197	0.0406517	ref|NP_192153.1	EID1 (EMPFINDLICHER IM DUNKELROTEN LICHT 1) [Arabidopsis thaliana]	296	1e-78
unknown	MZ00036975	BM333507	1.07773	0.851799	0.190276	1	0.996526	0.0391262	dbj|BAD28236.1	putative ASR2 [Oryza sativa (japonica cultivar-group)]	89	4e-17
unknown	MZ00037141	BM381394	1.07475	1.44776	0.46798	0.861784	0.816893	0.0406517	ref|NP_914413.1	P0509B06.3 [Oryza sativa (japonica cultivar-gro...	53	6e-06
unknown	MZ00027300	TC250601	1.04826	1.98439	2.42374	1	0.159972	0.0386752	emb|CAC83675.1	mucin 5 [Homo sapiens]	48	0.0004
unknown	MZ00003284	BE049994	1.04391	1.24124	2.07729	1	0.779778	0.03577	ref|XP_795740.1	PREDICTED: similar to cyclin K, partial [Strongylocentrotus purpuratus]	45	0.0006
unknown	MZ00041900	TC261203	1.04391	1.21422	4.84028	1	0.899907	0.0154749	ref|NP_914810.1	P0470A12.43 [Oryza sativa (japonica cultivar-group)]	56	7e-07
unknown	MZ00024124	TC249303	1.04247	1.24794	0.464323	1	0.621216	0.0489225	ref|NP_915873.1	P0034E02.39 [Oryza sativa (japonica cultivar-group)]	145	3e-33
unknown	MZ00029110	TC275061	1.03814	3.21974	2.41561	1	0.184501	0.0232974	emb|CAC51077.1	Hypothetical protein Y39B6A.1 [Caenorhabditis elegans]	42	0.007
unknown	MZ00019474	TC199261	1.02172	0.60991	0.450724	1	0.290897	0.0406517	ref|XP_483527.1	PHO85-like protein [Oryza sativa (japonica cultivar-group)]	59	8e-08
unknown	MZ00013276	TC254660	0.99516	1.71968	0.657787	1	0.566624	0.0406517	gb|EAA06220.2	ENSANGP00000017440 [Anopheles gambiae str. PEST]	54	4e-06
unknown	MZ00016457	TC272634	0.976709	0.791203	1.35769	1	0.360079	0.0406517	gb|AAL06537.1	AT3g11590/F24K9_26 [Arabidopsis thaliana]	170	2e-40
unknown	MZ00039381	CD999034	0.975355	0.453697	0.250616	1	0.144708	0.0209483	ref|NP_916125.1	P0046E05.9 [Oryza sativa (japonica cultivar-group)]	60	3e-08
unknown	MZ00021148	TC256137	0.970634	0.545436	0.50973	1	0.319134	0.0332565	gb|AAF56464.1	"CG10772-PB, isoform B [Drosophila melanogaster]	38	0.47
unknown	MZ00002959	AZM4_41649_1	0.925946	0.58237	0.27025	0.927322	0.183804	0.0232974	ref|XP_463605.1	P0456E05.24 [Oryza sativa (japonica cultivar-group)]	142	4e-32
unknown	MZ00050398	AZM4_58920_1	0.918913	0.688711	0.576761	1	0.471997	0.0489225	gb|EAL81174.1	PE-PGRS family protein [Anaeromyxobacter dehaloge...	122	2e-26
unknown	MZ00014001	TC259191	0.913831	0.791694	0.663053	0.99431	0.914124	0.0369024	ref|NP_922308.1	putative gag-pol polyprotein [Oryza sativa (japonica cultivar-group)]	55	3e-06
unknown	MZ00021485	TC277274	0.903127	0.381187	0.367011	0.971576	0.128279	0.0308042	*****	No hits found *****	-1	1e+100
unknown	MZ00004780	BM267419	0.887611	0.651208	0.469696	1	0.444647	0.0470462	gb|AAB41815.1	proline rich protein [Medicago sativa]	42	0.012
unknown	MZ00022523	TC278550	0.880259	0.545812	0.37859	0.90369	0.212794	0.025059	emb|CAJ03172.1	kinesin K39, putative [Leishmania major]	52	8e-06
unknown	MZ00004275	BG842781	0.871758	0.901211	0.431625	0.887269	0.994533	0.0156565	gb|AAB62250.1	B2-aldehyde-forming enzyme [Schizophyllum commune]	46	0.0005
unknown	MZ00011981	CF075309	0.860949	0.846848	0.521102	0.936037	0.955018	0.0473333	dbj|BAD55639.1	putative preprotein translocase subunit [Nocardia farcinica IFM 10152]	33	3.2
unknown	MZ00023013	TC255092	0.860353	0.497329	0.497408	1	0.466495	0.0326001	gb|AAC16751.1	Contains similarity to pre-mRNA processing protei...	137	3e-31
unknown	MZ00040392	CF273478	0.860353	0.365532	0.284042	0.879845	0.46472	0.0141632	gb|AAT85306.1	protease inhibitor/seed storage/LTP family protein [Oryza sativa (japonica cultivar-group)]	57	2e-07
unknown	MZ00018397	TC253595	0.849096	0.39326	0.268402	0.28438	0.0803877	0.0232974	emb|CAA35287.1	HCMVUS20 [Human herpesvirus 5]	47	0.0007
unknown	MZ00036758	BI097654	0.847332	0.823615	0.649699	1	0.753023	0.0470462	ref|NP_915545.1	P0529E05.24 [Oryza sativa (japonica cultivar-group)]	90	3e-17
unknown	MZ00025614	TC261357	0.842063	0.720767	0.500734	0.893928	0.856084	0.0401219	ref|XP_550292.1	hydroxyproline-rich glycoprotein -like [Oryza sativa (japonica cultivar-group)]	61	5e-08
unknown	MZ00011314	CF046409	0.824162	0.607304	0.432786	1	0.0683433	0.0156565	ref|XP_471012.1	OSJNBb0060M15.2 [Oryza sativa (japonica cultivar-group)]	32	7.1
unknown	MZ00036252	BE552786	0.815637	0.534429	0.258332	0.664078	0.204858	0.0221875	ref|NP_922336.1|	unknown protein [Oryza sativa (japonica cultiva...	66	5e-10
unknown	MZ00052804	CA402920	0.783497	1.48753	2.28332	1	0.452258	0.0406517	gb|AAB61047.1	contains similarity to B. subtilus flagellar biosynthesis protein FLHA (SW:P35620) [Arabidopsis thaliana]	33	5.2
unknown	MZ00011265	CF045637	0.782954	1.27625	0.347865	0.343447	0.931781	0.0269347	dbj|BAD36415.1	hypothetical protein [Oryza sativa (japonica cultivar-group)]	75	6e-13
unknown	MZ00044204	TC262109	0.752623	0.51871	0.38389	0.558336	0.103241	0.0427301	ref|XP_463730.1	B1147A04.8 [Oryza sativa (japonica cultivar-group)]	39	0.059
unknown	MZ00019877	TC254672	0.669892	0.793789	0.46971	0.342824	0.63944	0.0181122	emb|CAA75452.1	E2 protein [Human papillomavirus type 75]	38	0.13
unknown	MZ00000168	CF627686	0.615146	0.22939	0.433356	0.241425	0.0774801	0.043923	ref|NP_921678.1	putative metal-binding protein [Oryza sativa (japonica cultivar-group)]	57	3e-07
unknown	MZ00023841	TC269949	0.334482	0.358918	0.253435	0.289423	0.763667	0.0187089	ref|XP_225319.3	PREDICTED: similar to Ab2-162 [Rattus norvegicus]	48	0.0003
wall loosening	MZ00016971	TC272153	3.73213	3.885	4.94287	0.00877	0.100988	0.0609369	gb|AAK56119.1	alpha-expansin 1 [Zea mays]	535	0
wall loosening	MZ00029363	TC275278	2.59009	2.87266	1.91675	0.019554	0.0433777	0.322013	gb|AAO39815.1	xyloglucan galactosyltransferase [Arabidopsis thaliana]	212	1e-50
wall loosening	MZ00030567	TC252856	2.43682	1.22911	1.38959	0.010334	0.904275	0.588244	gb|AAB81662.1	expansin [Oryza sativa]	461	0
wall loosening	MZ00042215	TC248944	2.24856	4.88308	4.60575	0.097665	0.0490103	0.0052426	gb|AAK56129.1	beta-expansin 6 [Zea mays]	124	8e-28
wall loosening	MZ00036823	BI431035	1.86995	1.55797	1.85286	0.037122	0.545296	0.0346085	gb|AAU10802.1	'putative endo-1,3;1,4-beta-D-glucanase' [Oryza sativa (japonica cultivar-group)]	88	8e-17
wall loosening	MZ00029301	TC274023	1.62113	7.97829	6.32979	0.349082	0.0388005	0.0141788	gb|AAF72988.1	beta-expansin [Oryza sativa]	483	0
wall loosening	MZ00044858	TC250856	1.26576	5.41888	1.51992	0.302184	0.0497409	0.386814	gb|AAK84681.1	expansin-like protein A [Oryza sativa]	320	3e-86
wall loosening	MZ00046973	AZM4_11507_2	1.07773	5.70592	2.24024	1	0.0169466	0.0660163	ref|XP_470697.1	putative glucanase [Oryza sativa (japonica cultivar-group)]	510	0
wall loosening	MZ00021464	TC267130	1.01115	2.17975	1.13233	1	0.0459145	0.871674	ref|NP_922874.1	putative endoxyloglucan transferase [Oryza sativa (japonica cultivar-group)]	291	2e-77
wall loosening	MZ00005994	BQ619247	0.986233	1.60399	0.831987	1	0.0465338	0.959424	ref|XP_467145.1	putative beta-expansin [Oryza sativa (japonica cultivar-group)]	287	3e-76
wall loosening	MZ00027649	TC273720	2.39496	1.3482	7.51935	0.21435	0.702333	0.0134637	gb|AAK56121.1	alpha-expansin 3 [Zea mays]	548	0
wall loosening	MZ00018192	TC248950	2.05196	3.38608	3.64909	0.16826	0.100257	0.0052426	gb|AAK56129.1	beta-expansin 6 [Zea mays]	343	6e-93
wall loosening	MZ00030558	TC254872	1.21419	1.54149	2.25648	1	0.451636	0.0361127	dbj|BAD68931.1	polygalacturonase PG1-like [Oryza sativa (japonica cultivar-group)]	343	3e-93
wall loosening	MZ00014760	TC193273	1.12428	1.47254	1.75398	1	0.238549	0.0467501	gb|AAC69757.1	"endo-1,3-1,4-beta-D-glucanase [Zea mays]	442	0
wall loosening	MZ00051435	AZM4_80286_1	0.792235	0.612342	0.275558	0.532372	0.41007	0.0326001	ref|NP_921668.1	putative expansin [Oryza sativa (japonica cultivar-group)]	255	4e-67
wall loosening	MZ00023924	TC258990	0.49005	0.220496	0.395563	0.181721	0.0867976	0.0427301	dbj|BAD54446.1	putative xyloglucan endotransglycosylase [Oryza sativa (japonica cultivar-group)]	399	0
