# Supplementary material for: Spatial distribution of transcript changes in the maize primary root elongation zone at low water potential
Source: BMC Plant Biol. 2008 Apr 3;8:32. doi: 10.1186/1471-2229-8-32 (PMC2364623; doi:10.1186/1471-2229-8-32)
Supplement: Additional file 2 — Functional categories and patterns of differential expression across the three comparisons. [file 1471-2229-8-32-S2.xls]

## Sheet: Additional File 3
	Additional Table 2. Functional categories and patterns of differential expression. Columns are titled according to the pattern of differential expression, where “U” means up-regulated, “D” means “down-regulated”, “N” means “not differentially expressed”. The patterns are separated into 3 groups according to their relevance to response of root elongation to stress. For example, in the first column…
		Candidates for primary response to stress in maintenance of root elongation													Root maturation related			Ambiguous role in stress
		Differential expression found in either C1, or C2 and C2/3, or both.													Differential expression found in C2 only			Differential expression found in C2/3 only
	pattern of expression:	UNN	NUU	DNN	UUN	UUU	NDD	UNU	DND	DDN	DDD	NUD	NDU	Sum 1	NUN	NDN	Sum 2	NND	NNU	Sum 3	Total
	membrane transport	3	1		4	2	1							11	25	0	25	6	4	10	46
	intracellular signalling	4	4	3			1							12	16	6	22	4	6	10	44
	carbon metabolism	7			1	4	3	1						16	9	5	14	5	3	8	38
	transcription factor	3	4	2					1					10	15	1	16	4	2	6	32
	miscellaneous	3	3	1	1		1					1		10	13	3	16	4	1	5	31
	ROS	6	2		6	2	1							17	6	1	7	3	3	6	31
	nitrogen metabolism		6	1		2		1	1		1			12	11	2	13	2		2	27
	lipid metabolism	1	2			1	1							5	5	9	14	4	1	5	24
	DNA-binding	1	1					1						3	7	9	16	1	1	2	21
	proteolysis	2		3										5	9	1	10	4	1	5	20
	pathogenesis	2	1	1	1	1								6	5	1	6	3	3	6	18
	protein synthesis	2	2	1										5	6	2	8	1	4	5	18
	cell wall	1	1		1									3	4	0	4	4	5	9	16
	hormones	2	1	1										4	8	2	10	1	1	2	16
	wall loosening	2	2		1			1						6	4	0	4	2	4	6	16
	lignin-flavonoids	1		1			1		1					4	5	0	5	2		2	10
	cytoskeleton	1												1	2	4	6	1	1	2	9
	toxic metals	1		2						2				5	4	0	4				9
	heat shock proteins	2		1	1									4	1	2	3		1	1	8
	mineral nutrition														4	0	4	2	2	4	8
	copper-containing	1		2										3	0	3	3	1		1	7
	cytochromeP450	1												1	2	0	2	1	1	2	5
	dehydrin		1					1						2	2	0	2				4
	electron transport														2	0	2	2		2	4
	cell division																	1	2	3	3
	unknown	23	15	6	4	2	5		1	2	1		1	60	71	31	102	33	18	51	212
	sum	69	46	25	20	14	14	5	4	4	2	1	1	205	236	82	318	91	64	155	678
