# Supplementary material for: Spatial distribution of transcript changes in the maize primary root elongation zone at low water potential
Source: BMC Plant Biol. 2008 Apr 3;8:32. doi: 10.1186/1471-2229-8-32 (PMC2364623; doi:10.1186/1471-2229-8-32)
Supplement: Additional file 3 — Tentatively orthologous Arabidopsis genes and a description of their expression profile from Birnbaum et al. [15] [file 1471-2229-8-32-S3.xls]

## Sheet: additional file 4
Additional Table 3. Orthologous Arabidopsis genes and a description of their expression profile from Birnbaum et al. [15]
Operon ID	score	evalue	Arabidopsis ID	*cluster ID from Birnbaum et al. (2002)	*localized expression domains	NR Annotation	AthAnno
MZ00019538	432	1e-121	At5g24530.1	6	all zones peaking in lateral root cap stage 3	Putative flavanone 3-hydroxylase [Oryza sativa (japonica cultivar-group)]	"oxidoreductase, 2OG-Fe(II) oxygenase family protein similar to flavanone 3-hydroxylase [Persea americana][GI:727410]; contains PF03171 2OG-Fe(II) oxygenase superfamily domain "
MZ00025623	386	1e-107	At5g02230.2	6	all zones peaking in lateral root cap stage 3	catalytic/ hydrolase [Arabidopsis thaliana]	haloacid dehalogenase-like hydrolase family protein contains InterPro accession IPR005834: Haloacid dehalogenase-like hydrolase
MZ00014257	649	0	At1g27680.1	8	all zones stage 1	ADP-glucose pyrophosphorylase [Zea mays]	glucose-1-phosphate adenylyltransferase large subunit 2 (APL2) / ADP-glucose pyrophosphorylase identical to SP|P55230
MZ00015371	161	9e-40	At3g15790.1	8	all zones stage 1	methyl binding domain protein MBD109 [Zea mays]	methyl-CpG-binding domain-containing protein contains Pfam profile PF01429: Methyl-CpG binding domain
MZ00018836	295	4e-80	At5g47240.1	8	all zones stage 1	hydrolase [Arabidopsis thaliana]	MutT/nudix family protein similar to SP|P53370 Nucleoside diphosphate-linked moiety X motif 6 {Homo sapiens}; contains Pfam profile PF00293: NUDIX domain
MZ00027605	276	1e-74	At3g60360.1	8	all zones stage 1	putative CGI-94 protein [Oryza sativa (japonica cultivar-group)]	expressed protein
MZ00029210	410	1e-114	At4g38810.2	8	all zones stage 1	putative calcium-binding protein [Oryza sativa (japonica cultivar-group)]	calcium-binding EF hand family protein contains INTERPRO:IPR002048 calcium-binding EF-hand domain
MZ00050206	450	1e-127	At4g11640.1	8	all zones stage 1	putative serine/threonine dehydratase [Sorghum bicolor]	"serine racemase, putative similar to serine racemase [Mus musculus] GI:6448865; contains Pfam profile PF00291: Pyridoxal-phosphate dependent enzyme "
MZ00027530	178	8e-45	At4g40060.1	7	all zones stage 3	PREDICTED OJ1595_D08.21 gene product [Oryza sativa (japonica cultivar-group)]	homeobox-leucine zipper protein 16 (HB-16) / HD-ZIP transcription factor 16 identical to homeodomain leucine-zipper protein ATHB-16 (GP:5668909|) {Arabidopsis thaliana}
MZ00029080	192	3e-49	At1g08500.1	7	all zones stage 3	copper ion binding / electron transporter [Arab...	plastocyanin-like domain-containing protein
MZ00036008	395	1e-110	At5g10770.1	7	all zones stage 3	putative nucleoid DNA-binding protein cnd41 [Oryza sativa (japonica cultivar-group)]	"chloroplast nucleoid DNA-binding protein, putative similar to CND41, chloroplast nucleoid DNA binding protein [Nicotiana tabacum] GI:2541876; contains Pfam profile PF00026: Eukaryotic aspartyl protease "
MZ00010122	264	9e-71	At1g56010.2		stage1 and 3	putative NAC domain protein NAC1 [Oryza sativa (japonica cultivar-group)]	transcription activator NAC1 (NAC1) contains Pfam PF02365: No apical meristem (NAM) domain; identical to NAC1 GB:AAF21437 GI:6649236 from [Arabidopsis thaliana]
MZ00028553	735	0	At3g07130.1		epidermis and stele	putative phytase [Oryza sativa (japonica cultivar-group)]	serine/threonine protein phosphatase family protein contains similarity to purple acid phosphatase [Arabidopsis thaliana] gi|20257489|gb|AAM15914
MZ00014665	755	0	At4g39660.1	4	epidermis stage 2	alanine:glyoxylate aminotransferase 2 homolog [Arabidopsis thaliana]	"alanine--glyoxylate aminotransferase, putative / beta-alanine-pyruvate aminotransferase, putative / AGT, putative similar to SP|Q64565 Alanine--glyoxylate aminotransferase 2, mitochon drial precursor (EC 2.6.1.44) (AGT 2) (Beta-alanine-pyruvate aminotransferase) {Rattus norvegicus}; contains Pfam profile PF00202: aminotransferase, class III"
MZ00024840	403	1e-112	At1g04020.2	4	epidermis stage 2	putative protein (fragment) [Arabidopsis thaliana]	"zinc finger (C3HC4-type RING finger) family protein / BRCT domain-containing protein contains Pfam domain, PF00533: BRCA1 C Terminus (BRCT) domain "
MZ00044305	624	1e-179	At4g12910.1	5	lateral root cap stage 1	serine carboxypeptidase i precursor [Oryza sativa (japonica cultivar-group)]	"serine carboxypeptidase S10 family protein SERINE CARBOXYPEPTIDASE I PRECURSOR - Hordeum vulgare, SWall:CBP1_HORVU "
MZ00025001	620	1e-177	At1g02260.1		stage 2	Putative anion transporter [Oryza sativa]	"transmembrane protein, putative similar to P protein (Melanocyte-specific transporter protein) (SP:Q04671) {Homo sapiens}; contains 8 transmembrane domains "
MZ00025596	649	0	At3g55610.1		stage 3	putative delta l pyrroline-5-carboxylate synthetase [Oryza sativa (japonica cultivar-group)]	delta 1-pyrroline-5-carboxylate synthetase B / P5CS B (P5CS2) identical to SP|P54888
MZ00026815	217	1e-56	At1g18970.1		stage 3	putative oxalate oxidase [Oryza sativa (japonica cultivar-group)]	germin-like protein (GLP1) (GLP4) identical to germin-like protein subfamily T member 1 [SP|P92995]
MZ00027872	392	1e-109	At5g38710.1		stage 1	"proline oxidase, putative [Oryza sativa (japonica cultivar-group)]"	"proline oxidase, putative / osmotic stress-responsive proline dehydrogenase, putative similar to proline oxidase, mitochondrial precursor (Osmotic stress- induced proline dehydrogenas e) [Arabidopsis tha liana] SWISS-PROT:P92983"
MZ00026383	1341	0	At4g02280.1		stage 3	sucrose synthase 3 [Zea mays]	"sucrose synthase, putative / sucrose-UDP glucosyltransferase, putative strong similarity to sucrose synthase GI:6682841 from [Citrus unshiu] "
MZ00043587	110	9e-25	At5g22580.1		stele and cortex, stages 1 and 2	COG1796: DNA polymerase IV (family X) [Burkho...	expressed protein
MZ00018690	432	1e-121	At5g51810.1	2	stele and ground tissue stage 2	gibberellin 20-oxidase 1 [Lolium perenne]	"gibberellin 20-oxidase, putative similar to gibberellin 20-oxidase GI:1109695, GI:9791186 "
MZ00026366	248	5e-66	At3g55120.1	2	stele and ground tissue stage 2	chalcone flavonone isomerase [Zea mays]	chalcone-flavanone isomerase / chalcone isomerase (CHI) identical to SP|P41088
MZ00041461	581	1e-166	At5g46110.1	2	stele and ground tissue stage 2	triose phosphate/phosphate translocator [Zea mays]	"phosphate/triose-phosphate translocator, putative identical to phosphate/triose-phosphate translocator precursor [Arabidopsis thaliana] gi|3983125|gb|AAC83815; similar to triose phosp hate/phosphate tran slocator, chloroplast precursor (CTPT)[Cauliflower]{Brassica oleracea} SWISS-PROT:P52177"
MZ00017681	191	4e-49	At3g11660.1	3	stele and ground tissue stage 3	"Harpin-induced protein 1 (Hin1), putative [Oryza sativa (japonica cultivar-group)]"	harpin-induced family protein / HIN1 family protein / harpin-responsive family protein similar to harpin-induced protein hin1 (GI:1619321) [Nicotiana tabacum]
MZ00029319	143	2e-34	At1g72830.1		stele and lateral root cap	putative transcription factor [Oryza sativa (japonica cultivar-group)]	CCAAT-binding transcription factor (CBF-B/NF-YA) family protein contains Pfam profile: PF02045 CCAAT-binding transcription factor (CBF-B/NF-YA) subunit B
MZ00015895	184	4e-47	At1g71050.1	1	stele stage 3	farnesylated protein 3 [Hordeum vulgare subsp. vulgare]	heavy-metal-associated domain-containing protein / copper chaperone (CCH)-related low similarity to copper homeostasis factor [GI:3168840][PMID:9701579]; similar to farnesylated prote in ATFP7 [GI:409755 5]; contains heavy-metal-associated domain PF00403
MZ00041440	139	3e-33	At1g20440.1	1	stele stage 3	dehydrin [Zea mays]	dehydrin (COR47) identical to dehydrin COR47 (Cold-induced COR47 protein) [Arabidopsis thaliana] SWISS-PROT:P31168
MZ00046781	335	2e-92	At1g71960.1	1	stele stage 3	"ABC transporter protein, putative [Oryza sativa (japonica cultivar-group)]"	ABC transporter family protein similar to breast cancer resistance protein GB:AAC97367 from [Homo sapiens]
MZ00000937	162	1e-40	At2g14760.1			transcription factor [Arabidopsis thaliana]	basic helix-loop-helix protein / bHLH protein contains Pfam profile PF00010: Helix-loop-helix DNA-binding domain; PMID: 12679534; putative bHLH084 transcription factor
MZ00002621	473	1e-133	At1g23070.1			Hypothetical protein [Arabidopsis thaliana]	hypothetical protein contains Pfam profile PF03619: Domain of unknown function
MZ00002722	451	1e-127	At5g22500.1			putative fatty acyl coA reductase [Oryza sativa (japonica cultivar-group)]	"acyl CoA reductase, putative / male-sterility protein, putative similar to acyl CoA reductase [Simmondsia chinensis] GI:5020215; contains Pfam profile PF03015: Male sterility protein; identical to cDNA male sterility 2-like protein GI:1491614"
MZ00003049	662	0	At3g15130.1			pentatricopeptide (PPR) repeat-containing protein-like [Oryza sativa (japonica cultivar-group)]	pentatricopeptide (PPR) repeat-containing protein contains INTERPRO:IPR002885 PPR repeats
MZ00013901	135	3e-32	At2g33830.2			"dormancy-associated protein, putative [Oryza sativa (japonica cultivar-group)]"	dormancy/auxin associated family protein contains Pfam profile: PF05564 dormancy/auxin associated protein
MZ00015060	2615	0	At5g04140.1			"GLTB_MAIZE Ferredoxin-dependent glutamate synthase, chloroplast precursor (Fd-GOGAT) "	glutamate synthase (GLU1) / ferredoxin-dependent glutamate synthase (Fd-GOGAT 1) identical to ferredoxin-dependent glutamate synthase precursor [Arabidopsis thaliana] GI:3869251
MZ00015192	486	1e-137	At1g14520.1			putative myo-inositol oxygenase [Oryza sativa (japonica cultivar-group)]	oxygenase-related similar to myo-inositol oxygenase [Sus scrofa] gi|17432544|gb|AAL39076
MZ00015328	212	7e-55	At1g72410.1			COP1-interacting protein 7 (CIP7)-like [Oryza sativa (japonica cultivar-group)]	COP1-interacting protein-related similar to COP1-Interacting ProteinI 7 (CIP7) [Arabidopsis thaliana] GI:3327870
MZ00015405	701	0	At2g21520.1			putative SEC14 protein [Oryza sativa (japonica cultivar-group)]	"SEC14 cytosolic factor, putative / phosphoglyceride transfer protein, putative contains Pfam PF00650 : CRAL/TRIO domain; contains Pfam PF03765 : CRAL/TRIO, N-terminus; similar to phos phatidylinositol tr ansfer-like protein IV (GI:14486707) [Lotus japonicus]"
MZ00015682	236	5e-63	At1g43710.1			putative phosphoethanolamine N-methyltransferase [Zea mays]	serine decarboxylase identical to serine decarboxylase [Arabidopsis thaliana] GI:15011302; contains Pfam profile PF00282: Pyridoxal-dependent decarboxylase conserved domain
MZ00016125	437	1e-122	At1g17550.1			protein phosphatase 2C-like protein [Oryza sativa (japonica cultivar-group)]	protein phosphatase 2C-related / PP2C-related similar to protein phosphatase 2C GI:3242077 from (Arabidopsis thaliana)
MZ00016532	328	6e-90	At2g19810.1			putative zinc finger transcription factor [Oryza sativa (japonica cultivar-group)]	"zinc finger (CCCH-type) family protein contains Pfam domain, PF00642: Zinc finger C-x8-C-x5-C-x3-H type (and similar) "
MZ00016959	200	1e-51	At5g58720.1			putative PRLI-interacting factor N [Oryza sativa (japonica cultivar-group)]	"PRLI-interacting factor, putative similar to PRLI-interacting factor N [Arabidopsis thaliana] GI:11139276; contains Pfam profile PF01713: Smr domain "
MZ00018962	389	1e-108	At4g16440.1			putative hydrogenase [Oryza sativa]	"iron hydrogenase family protein contains Pfam profiles: PF02906 Iron only hydrogenase large subunit, C-terminal domain, PF02256 Iron hydrogenase small subunit "
MZ00019671	239	3e-63	At3g05330.1			microtubule-binding protein TANGLED1 [Zea mays]	"cyclin family low similarity to microtubule-binding protein TANGLED1 [Zea mays] GI:11228986; contains Pfam profile PF00134: Cyclin, N-terminal domain "
MZ00020555	735	0	At5g24710.1			WD-40 repeat family protein-like [Oryza sativa (japonica cultivar-group)]	"WD-40 repeat family protein contains 3 Pfam PF00400: WD domain, G-beta repeats; "
MZ00021761	228	6e-60	At1g31490.1			Transferase family [Oryza sativa (japonica cultivar-group)]	"transferase family protein contains similarity to anthranilate N-hydroxycinnamoyl benzoyltransferase GI:3288180, GI:2239091 from (Dianthus caryophyllus); contains Pfam profile PF02458 transferase family "
MZ00024656	344	7e-95	At2g31820.1			ankyrin-like protein [Oryza sativa (japonica cultivar-group)]	"ankyrin repeat family protein contains ankyrin repeat domains, Pfam:PF00023 "
MZ00026037	154	1e-37	At1g60670.1			Hypothetical protein [Arabidopsis thaliana]	"expressed protein contains similarity to D-ala,D-ala ligase GI:6634594 from [Streptococcus pneumoniae] "
MZ00026698	268	3e-72	At2g16390.1			putative DNA repair protein [Oryza sativa (japonica cultivar-group)]	"SNF2 domain-containing protein / helicase domain-containing protein low similarity to RAD54 [Drosophila melanogaster] GI:1765914; contains Pfam profiles PF00271: Helicase conserved C- terminal domain, PF 00176: SNF2 family N-terminal domain"
MZ00026965	407	1e-113	At5g10460.1			Putative sulfate transporter [Oryza sativa (japonica cultivar-group)]	haloacid dehalogenase-like hydrolase family protein contains InterPro accession IPR005834: Haloacid dehalogenase-like hydrolase
MZ00027281	159	4e-39	At5g12840.4			putative CCAAT-binding transcription factor [Oryza sativa (japonica cultivar-group)]	CCAAT-binding transcription factor (CBF-B/NF-YA) family protein contains Pfam profile: PF02045 CCAAT-binding transcription factor (CBF-B/NF-YA) subunit B
MZ00028118	499	1e-141	At5g06950.2			ocs-element binding factor 3.2 [Zea mays]	bZIP transcription factor HBP-1b homolog identical to transcription factor HBP-1b homolog SP:P43273 from [Arabidopsis thaliana]
MZ00031101	322	2e-88	At1g09140.1			ASF/SF2-like pre-mRNA splicing factor SRP30' [Zea mays]	SF2/ASF-like splicing modulator (SRP30) nearly identical to SF2/ASF-like splicing modulator Srp30 [Arabidopsis thaliana] GI:4775270
MZ00031309	501	1e-142	At3g19990.1			Acetylglutamate kinase [Anaeromyxobacter deha...	expressed protein
MZ00041257	166	2e-41	At1g26750.1			Putative RNA-binding protein [Oryza sativa (japonica cultivar-group)]	expressed protein
MZ00041649	310	9e-85	At2g40300.1			ferritin [Zea mays]	"ferritin, putative similar to ferritin subunit cowpea2 precursor [Vigna unguiculata] GI:2970654; contains Pfam profile PF00210: Ferritin-like domain "
MZ00044009	241	1e-105	At4g31340.1			BRI1-KD interacting protein 129 [Oryza sativa (japonica cultivar-group)]	"myosin heavy chain-related contains weak similarity to Myosin heavy chain, nonmuscle type A (Cellular myosin heavy chain, type A) (Nonmuscle myosin heavy chain-A) (NMMHC-A) (Swiss-Pro t:P35579) [Homo sap iens]"
MZ00044292	169	8e-48	At1g74410.1			PREDICTED OJ1734_E02.21-2 gene product [Oryza sativa (japonica cultivar-group)]	"zinc finger (C3HC4-type RING finger) family protein contains Pfam profile: PF00097 zinc finger, C3HC4 type (RING finger) "
MZ00050071	156	1e-38	At4g34410.1			ethylene-binding protein-like [Oryza sativa (japonica cultivar-group)]	"AP2 domain-containing transcription factor, putative ethylene-responsive element binding protein homolog, Stylosanthes hamata, U91857 "
MZ00052484	387	1e-108	At2g34770.1			putative fatty acid hydroxylase [Oryza sativa (japonica cultivar-group)]	fatty acid hydroxylase (FAH1) identical to fatty acid hydroxylase Fah1p GB:AF021804 GI:2736147 from [Arabidopsis thaliana]
*The cluster ID is taken from Birnbaum et al . [15] The localized expression domain descriptions are from Birnbaum et al [15] whenever the cluster ID is present, otherwise they are interpreted from the Birnbaum data by the present authors.
