# Supplementary material for: Spatial distribution of transcript changes in the maize primary root elongation zone at low water potential
Source: BMC Plant Biol. 2008 Apr 3;8:32. doi: 10.1186/1471-2229-8-32 (PMC2364623; doi:10.1186/1471-2229-8-32)
Supplement: Additional file 4 — Distribution of cis elements found in the region up to 1,000 bases upstream of the coding sequences of maize genes identified in this study, or in tentative orthologs of genes identified in this study. [file 1471-2229-8-32-S4.xls]

## Sheet: Additional File 5
Additional Table 4:	Promoter sequences of up to 1,000 bases in length were collected for the parent maize sequences where possible, and for orthologous rice and Arabidopsis sequences otherwise. The cis elements as defined by PLACE database were found and their occurrences within each of the 167 sequences indicated below.
						PLACE ID:	DOFCOREZM	WRKY71OS	GATABOX	MYCCONSENSUSAT	MYBCORE	TAAAGSTKST1	CCAATBOX1	DPBFCOREDCDC3	BIHD1OS	MYBST1	MYB1AT	MYB2CONSENSUSAT	MYBCOREATCYCB1	CBFHV	MYBPZM	MYCATERD1	MYCATRD22	GCCCORE	TATCCAOSAMY	DRECRTCOREAT	ARFAT	MYBPLANT	GAREAT	MYB2AT	T/GBOXATPIN2	DRE2COREZMRAB17	MYBGAHV	MYB1LEPR	ERELEE4	-300CORE	L1BOXATPDF1	GARE1OSREP1	ABREATCONSENSUS	CRTDREHVCBF2	AGMOTIFNTMYB2	MYBATRD22	HDZIP2ATATHB2	SBOXATRBCS	TATABOX1	BP5OSWX	DRE1COREZMRAB17	ABREATRD22	ABREZMRAB28
MZid	expression pattern	NR Annotation	BLASTN score	parent sequence or ortholog identifier	Promoter identifier	Cis element:	AAAG	TGAC	GATA	CANNTG	CNGTTR	TAAAG	CCAAT	ACACNNG	TGTCA	GGATA	WAACCA	YAACKG	AACGG	RYCGAC	CCWACC	CATGTG	CACATG	GCCGCC	TATCCA	RCCGAC	TGTCTC	MACCWAMC	TAACAAR	TAACTG	AACGTG	ACCGAC	TAACAAA	GTTAGTT	AWTTCAAA	TGTAAAG	TAAATGYA	TAACAGA	YACGTGGC	GTCGAC	AGATCCAA	CTAACCA	TAATMATTA	CACCTCCA	CTATAAATAC	CAACGTG	ACCGAGA	RYACGTGGYR	CCACGTGG
MZ00025001	UUU	Putative anion transporter [Oryza sativa]	1842	AZM5_90531	21056.m000013		6	0	2	2	0	0	0	0	0	1	0	0	1	0	0	0	0	0	0	0	0	0	0	0	0	0	0	0	0	0	0	0	0	0	0	0	0	0	0	0	0	0	0
MZ00025596	UUU	putative delta l pyrroline-5-carboxylate synthetase [Oryza sativa (japonica cultivar-group)]	789	LOC_Os01g62900.1	LOC_Os01g62900.1		7	4	11	6	2	2	4	3	2	2	2	1	2	0	1	1	1	1	2	0	0	0	1	0	1	0	0	0	0	0	0	0	0	0	0	0	0	0	0	0	0	0	0
MZ00026383	UUU	sucrose synthase 3 [Zea mays]	1542	LOC_Os03g22120.1	LOC_Os03g22120.1		11	14	5	8	2	3	1	2	6	0	2	1	2	1	1	0	0	2	0	0	0	1	0	0	3	0	0	0	0	0	0	0	2	0	0	0	0	0	0	1	0	0	4
MZ00003835	UUU	putative lipid transfer protein [Oryza sativa (japonica cultivar-group)]	137	LOC_Os05g47730.1	LOC_Os05g47730.1		7	7	11	6	2	0	0	1	2	2	1	0	1	3	0	2	2	0	0	1	1	0	3	0	0	1	2	0	0	0	0	0	0	0	0	0	0	0	1	0	0	0	0
MZ00017681	UUU	"Harpin-induced protein 1 (Hin1), putative [Oryza sativa (japonica cultivar-group)]"	348	LOC_Os11g05860.1	LOC_Os11g05860.1		7	3	8	2	0	1	1	0	1	3	2	0	1	0	2	0	0	4	2	0	1	0	0	0	0	0	0	0	1	0	0	0	0	0	0	0	0	0	0	0	0	0	0
MZ00026815	UUN	putative oxalate oxidase [Oryza sativa (japonica cultivar-group)]	368	LOC_Os03g48780.1	LOC_Os03g48780.1		26	5	9	12	3	3	0	2	1	1	1	2	0	2	0	0	0	0	1	0	2	1	0	0	0	0	0	0	0	0	0	0	0	0	0	0	0	0	0	0	1	0	0
MZ00041427	UUN	Catalase isozyme 3	911	LOC_Os02g02400.1	LOC_Os02g02400.1		13	7	6	4	3	3	2	1	3	1	2	3	2	1	1	0	0	0	0	1	1	1	0	0	2	0	0	0	0	0	0	0	0	0	0	0	0	0	0	0	0	0	0
MZ00002621	UUN	Hypothetical protein [Arabidopsis thaliana]	639	LOC_Os03g29340.2	LOC_Os03g29340.2		7	2	5	4	2	2	0	3	0	0	1	0	1	1	0	0	0	1	0	0	1	0	0	0	2	0	0	1	0	0	0	0	0	0	0	0	0	0	0	0	0	0	0
MZ00012495	UUN	large tegument protein [Cercopithecine herpesvirus 1]	392	AZM5_3501	9721.m000025		9	7	12	10	5	6	2	3	3	1	2	5	0	2	0	1	1	1	1	1	0	0	0	2	0	1	0	0	0	0	0	0	0	0	0	0	0	0	0	0	0	0	0
MZ00015471	UUN	"'putative glucan 1,3-beta-glucosidase' [Oryza sativa (japonica cultivar-group)]"	3211	AZM5_19877	16861.m000013		1	3	4	4	1	0	3	1	1	2	0	1	0	4	0	1	1	1	1	2	0	0	0	1	0	1	0	0	0	0	0	0	0	2	0	0	0	0	0	0	0	0	0
MZ00023918	UUN	short-chain dehydrogenase/reductase protein-like [Oryza sativa (japonica cultivar-group)]	338	LOC_Os02g42810.1	LOC_Os02g42810.1		13	3	4	14	1	6	1	0	1	1	3	0	2	0	0	2	2	0	0	0	0	0	1	0	1	0	1	0	0	0	0	0	0	0	0	0	0	0	0	1	0	0	0
MZ00026642	UNU	dehydrin [Zea mays]	318	LOC_Os02g44870.1	LOC_Os02g44870.1		9	6	6	8	2	3	1	2	2	3	2	0	0	2	1	1	1	2	0	2	1	2	1	0	0	0	1	0	0	0	0	0	0	0	0	0	0	0	0	0	0	0	0
MZ00016959	UNU	putative PRLI-interacting factor N [Oryza sativa (japonica cultivar-group)]	402	LOC_Os01g12530.1	LOC_Os01g12530.1		15	7	4	12	1	4	3	2	3	2	2	0	5	0	1	0	0	0	1	0	0	0	1	0	0	0	0	0	0	0	0	0	0	0	0	0	0	0	0	0	0	0	0
MZ00014257	UNN	ADP-glucose pyrophosphorylase [Zea mays]	957	LOC_Os05g50380.1	LOC_Os05g50380.1		23	8	5	12	1	5	2	0	1	2	0	1	3	2	0	1	1	0	1	2	0	0	1	0	0	2	1	0	0	1	0	0	0	0	0	0	0	0	0	0	0	0	0
MZ00024083	UNN	JI23_HORVU 23 kDa jasmonate-induced protein	231	LOC_Os04g24478.1	LOC_Os04g24478.1		4	1	7	4	5	2	2	1	0	2	0	3	3	5	0	0	0	3	0	2	0	0	0	0	0	0	0	0	0	1	0	1	0	2	0	0	0	0	1	0	1	0	0
MZ00005293	UNN	LOC446277 protein [Xenopus laevis]	396	AZM5_12700	13553.m000024		8	13	6	14	0	0	3	2	2	3	0	0	1	4	0	3	3	0	2	3	0	1	2	0	1	0	2	0	0	0	1	0	0	0	0	0	0	0	0	0	0	0	0
MZ00015996	UNN	putative Ubiquitin ligase SINAT5 [Oryza sativa (japonica cultivar-group)]	630	LOC_Os02g19140.1	LOC_Os02g19140.1		12	5	1	6	1	2	2	1	2	0	2	0	0	1	0	1	1	2	0	0	0	2	0	0	0	0	0	0	0	0	0	0	0	0	0	0	0	0	0	0	0	0	0
MZ00018865	UNN	P0638D12.11 [Oryza sativa (japonica cultivar-group)]	904	AZM5_5148	10462.m000022		7	2	5	6	1	2	1	2	0	2	3	0	0	3	0	0	0	1	0	3	0	1	0	0	1	1	0	0	1	0	0	0	0	0	0	0	0	0	0	0	0	0	0
MZ00019538	UNN	Putative flavanone 3-hydroxylase [Oryza sativa (japonica cultivar-group)]	880	AZM5_26096	18185.m000025		8	4	14	16	1	3	4	3	1	2	0	0	0	1	0	1	1	0	1	0	1	1	0	0	0	0	0	0	0	1	0	0	0	0	0	0	0	0	1	0	1	0	0
MZ00023899	UNN	NUCLEOSIDE DIPHOSPHATE KINASE I [Oryza sativa (japonica cultivar-group)]	892	AZM5_10580	12612.m000034		16	4	12	8	1	3	0	0	1	0	2	0	1	0	0	0	0	0	0	0	0	1	0	0	0	0	0	0	0	0	2	1	0	0	0	0	0	0	0	0	0	0	0
MZ00026037	UNN	Hypothetical protein [Arabidopsis thaliana]	154	AT1G60670	At1g60670.1		17	7	8	6	0	2	1	1	2	1	4	0	0	0	0	1	1	0	1	0	1	0	1	0	0	0	1	0	0	0	0	0	0	0	0	1	0	0	0	0	0	0	0
MZ00029080	UNN	copper ion binding / electron transporter [Arab...	310	LOC_Os01g17470.1	LOC_Os01g17470.1		9	4	11	4	2	4	5	0	1	2	1	1	1	2	0	1	1	0	0	1	0	0	0	0	0	1	0	0	0	0	0	0	0	0	1	0	0	0	0	0	0	0	0
MZ00029542	UNN	P0415A04.14 [Oryza sativa (japonica cultivar-group)]	189	LOC_Os07g34650.1	LOC_Os07g34650.1		17	1	5	6	2	2	1	1	1	1	2	0	1	0	0	0	0	0	0	0	0	0	0	0	0	0	0	1	0	1	0	0	0	0	0	0	0	0	0	0	0	0	0
MZ00037273	UNN	peroxidase prx15 precursor [Spinacia oleracea]	1949	AZM5_12244	13347.m000017		13	4	8	14	6	1	2	2	1	3	2	2	1	2	1	2	2	0	0	2	0	0	1	2	0	2	0	0	0	0	0	0	0	0	1	0	0	0	0	0	0	0	0
MZ00041276	UNN	chitinase [Zea mays subsp. parviglumis]	1235	AZM5_5278	10518.m000012		10	8	7	8	1	3	2	1	2	1	1	0	1	1	1	2	2	6	0	0	1	0	1	0	2	0	0	1	0	0	0	0	0	0	0	0	0	0	0	0	0	0	0
MZ00041500	UNN	putative histone H1 [Oryza sativa (japonica cultivar-group)]	216	LOC_Os06g04020.1	LOC_Os06g04020.1		7	2	1	6	3	1	5	4	0	0	6	1	0	0	3	0	0	0	0	0	0	2	1	0	0	0	1	0	1	0	1	0	1	0	0	0	0	0	0	0	0	1	0
MZ00044859	UNN	putative heat shock protein 16.9 [Oryza sativa (japonica cultivar-group)]	236	LOC_Os02g03570.1	LOC_Os02g03570.1		13	10	10	6	4	4	1	2	5	1	1	1	0	2	0	0	0	0	1	1	0	0	1	0	0	1	1	0	0	0	0	0	0	0	0	1	0	0	0	0	0	0	0
MZ00047578	UNN	putative myb transcription factor [Oryza sativa (japonica cultivar-group)]	462	LOC_Os05g04820.1	LOC_Os05g04820.1		19	5	3	8	2	3	3	2	1	1	1	1	0	0	0	1	1	0	0	0	1	0	1	0	0	0	1	0	0	0	0	0	0	0	0	0	0	0	0	0	0	0	0
MZ00007968	NUU	TRAB1 [Oryza sativa (japonica cultivar-group)]	473	LOC_Os08g36790.1	LOC_Os08g36790.1		8	8	3	10	5	1	1	1	2	1	0	3	1	1	2	1	1	7	0	0	1	0	0	1	1	0	0	0	0	0	0	0	1	0	0	0	0	0	0	0	0	1	0
MZ00016125	NUU	protein phosphatase 2C-like protein [Oryza sativa (japonica cultivar-group)]	643	LOC_Os01g40094.1	LOC_Os01g40094.1		8	0	2	10	3	1	0	7	0	0	1	1	0	2	0	0	0	3	0	0	0	0	0	0	0	0	0	0	0	0	0	0	0	2	0	0	0	0	0	0	0	0	0
MZ00019036	NUU	putative protein phosphatase 2C [Oryza sativa (japonica cultivar-group)]	583	LOC_Os05g46040.1	LOC_Os05g46040.1		14	1	7	8	0	2	3	3	0	2	1	0	1	1	0	0	0	0	0	1	1	1	0	0	0	0	0	0	0	0	0	0	0	0	0	0	0	0	0	0	0	0	0
MZ00013901	NUU	"dormancy-associated protein, putative [Oryza sativa (japonica cultivar-group)]"	207	LOC_Os11g44810.1	LOC_Os11g44810.1		7	2	11	4	2	2	5	1	0	2	2	1	0	0	0	0	0	0	1	0	0	0	0	0	1	0	0	0	0	1	2	0	0	0	0	0	0	0	0	0	0	0	0
MZ00015682	NUU	putative phosphoethanolamine N-methyltransferase [Zea mays]	269	LOC_Os02g33710.1	LOC_Os02g33710.1		7	5	9	10	1	0	0	2	2	0	2	1	0	5	1	0	0	2	0	3	0	0	1	0	0	3	1	0	1	0	0	0	2	2	0	0	0	0	0	0	0	0	2
MZ00015929	NUU	putative 24 kDa seed maturation protein [Oryza sativa (japonica cultivar-group)]	412	LOC_Os06g30750.1	LOC_Os06g30750.1		13	2	8	4	5	1	2	0	1	0	3	3	3	0	0	0	0	1	0	0	0	1	0	0	0	0	0	0	0	0	0	0	0	0	0	1	0	0	0	0	0	0	0
MZ00016322	NUU	glutamine synthetase [Zea mays]	2192	AZM5_11830	13166.m000029		10	3	9	4	3	1	2	0	1	3	0	1	1	0	1	1	1	0	3	0	1	1	0	0	0	0	0	0	0	0	0	0	0	0	0	0	0	0	0	0	0	0	0
MZ00016532	NUU	putative zinc finger transcription factor [Oryza sativa (japonica cultivar-group)]	594	LOC_Os05g10670.1	LOC_Os05g10670.1		9	3	2	8	1	1	0	2	1	2	0	1	2	0	1	0	0	1	0	0	0	0	0	0	0	0	0	0	0	0	1	0	0	0	0	0	0	0	0	0	0	0	2
MZ00017753	NUU	glutathione transferase [Zea mays]	306	LOC_Os03g57200.1	LOC_Os03g57200.1		19	9	3	10	2	3	0	1	5	1	1	2	1	0	4	0	0	0	0	0	0	2	0	0	1	0	0	0	0	0	0	0	0	0	1	0	0	0	0	0	0	0	0
MZ00017848	NUU	leucine-rich repeat-like protein [Oryza sativa (japonica cultivar-group)]	567	LOC_Os02g40260.1	LOC_Os02g40260.1		8	6	20	6	1	2	1	2	3	7	1	1	0	0	0	0	0	0	0	0	0	0	3	1	0	0	3	0	0	1	0	0	0	0	0	0	0	0	0	0	0	0	0
MZ00018470	NUU	serine/arginine repetitive matrix 1 [Gallus gallus]	227	LOC_Os12g13910.1	LOC_Os12g13910.1		9	7	5	18	1	2	5	6	3	2	1	1	2	2	5	1	1	0	1	0	0	1	0	0	0	0	0	0	0	0	0	0	2	2	0	0	0	0	0	0	0	1	0
MZ00024840	NUU	putative protein (fragment) [Arabidopsis thaliana]	3711	AZM5_10513	12582.m000037		2	1	1	4	5	0	0	1	0	0	1	3	2	1	2	0	0	5	0	1	0	1	0	0	0	0	0	0	0	0	0	0	0	0	0	0	0	0	0	0	0	0	0
MZ00025483	NUU	14-3-3 protein 7 [Lycopersicon esculentum]	324	LOC_Os11g39540.1	LOC_Os11g39540.1		18	9	6	4	2	3	2	0	3	2	1	2	0	0	0	0	0	0	2	0	1	0	0	1	0	0	0	0	1	0	0	0	0	0	0	0	0	0	0	0	0	0	0
MZ00027605	NUU	putative CGI-94 protein [Oryza sativa (japonica cultivar-group)]	385	LOC_Os01g59500.2	LOC_Os01g59500.2		11	11	3	6	1	1	3	2	3	0	0	0	0	1	0	2	2	1	0	0	1	1	0	0	0	0	0	0	0	1	0	0	0	0	1	0	0	0	0	0	0	0	0
MZ00029301	NUU	beta-expansin [Oryza sativa]	483	LOC_Os03g01270.1	LOC_Os03g01270.1		9	4	8	12	3	2	1	1	2	2	0	2	0	0	0	2	2	0	1	0	0	0	2	2	0	0	2	0	0	0	0	1	0	0	0	0	1	0	1	0	0	0	0
MZ00036400	NUU	ORF1 [Hordeum vulgare]	331	AZM5_19495	16711.m000019		2	0	0	4	0	0	0	1	0	0	0	0	0	0	0	0	0	0	0	0	0	0	1	0	0	0	0	0	0	0	0	0	0	0	0	0	0	0	0	0	0	0	0
MZ00036599	NUU	chitinase [Zea mays subsp. parviglumis]	1229	AZM5_5279	10519.m000021		15	13	8	12	4	2	1	3	6	0	0	2	1	3	0	3	3	3	0	1	0	0	0	0	0	0	0	0	1	0	0	2	0	0	0	0	0	0	0	0	0	0	0
MZ00040284	NUU	alanine aminotransferase [Panicum miliaceum]	289	LOC_Os05g14180.2	LOC_Os05g14180.2		13	5	7	6	2	4	3	1	2	1	4	1	0	0	0	3	3	0	1	0	1	0	0	1	0	0	0	0	0	1	0	1	0	0	0	0	0	0	0	0	0	0	0
MZ00040421	NUU	phosphatidylethanolamine binding [Arabidopsis t..	517	AZM5_4137	10016.m000029		18	1	7	4	4	1	1	1	0	0	4	3	3	0	1	0	0	1	0	0	0	1	1	0	0	0	1	0	1	0	0	0	0	0	0	0	0	0	0	0	0	0	0
MZ00046791	NUU	Carboxymethylenebutenolidase [Kineococcus radiotolerans SRS30216]	1082	AZM5_6963	11364.m000043		5	6	7	8	1	0	0	0	1	1	0	0	1	1	0	0	0	3	0	1	1	0	0	0	2	0	0	0	0	0	0	0	0	0	0	0	0	0	0	2	0	0	0
MZ00001869	NDD	putative organic cation transporter [Oryza sativa (japonica cultivar-group)]	337	LOC_Os07g37454.1	LOC_Os07g37454.1		3	1	2	12	2	0	0	2	0	0	0	2	2	7	0	0	0	3	0	6	0	0	0	0	2	2	0	0	0	0	0	0	0	0	0	0	0	0	0	0	0	0	0
MZ00015192	NDD	putative myo-inositol oxygenase [Oryza sativa (japonica cultivar-group)]	582	LOC_Os06g36560.1	LOC_Os06g36560.1		14	7	11	8	1	4	1	1	3	4	1	1	2	1	0	0	0	0	1	1	0	0	0	1	0	1	0	0	0	1	0	0	0	0	0	0	0	1	0	0	0	0	0
MZ00017903	NDD	putative GTP-binding protein [Oryza sativa (japonica cultivar-group)]	389	LOC_Os01g47730.1	LOC_Os01g47730.1		10	7	4	4	6	1	1	2	2	1	4	2	1	1	1	1	1	0	1	0	1	1	0	0	0	0	0	0	0	0	0	0	0	0	0	0	0	0	0	0	0	0	0
MZ00018461	NDD	putative dihydrolipoamide S-succinyltransferase [Streptomyces avermitilis MA-4680]	1511	AZM5_12100	13288.m000021		17	8	4	10	2	8	3	2	0	2	1	2	1	0	0	1	1	0	0	0	1	0	0	1	0	0	0	0	0	0	0	0	0	0	0	0	0	0	0	0	0	0	0
MZ00025017	NDD	SEC14 cytosolic factor-like [Oryza sativa (japonica cultivar-group)]	610	LOC_Os06g45990.1	LOC_Os06g45990.1		14	5	3	22	8	2	1	5	3	1	1	6	6	0	1	2	2	0	0	0	0	1	0	0	0	0	0	0	0	0	1	1	0	0	0	0	0	0	0	0	0	0	0
MZ00028712	NDD	putative thioredoxin [Oryza sativa (japonica cultivar-group)]	1624	AZM5_19006	16545.m000012		10	6	4	2	8	1	0	1	2	3	0	4	5	1	0	0	0	0	2	1	0	0	0	1	0	1	0	0	0	0	0	0	0	0	0	0	0	0	0	0	0	0	0
MZ00032969	NDD	P0046E05.9 [Oryza sativa (japonica cultivar-group)]	389	LOC_Os01g54670.1	LOC_Os01g54670.1		16	4	4	10	3	0	2	1	1	2	0	0	2	2	3	0	0	0	1	1	0	0	1	0	0	0	0	2	0	0	0	0	1	0	0	0	0	0	0	0	1	0	2
MZ00002043	DNN	heat shock protein binding / unfolded protein binding [Arabidopsis thaliana]	895	LOC_Os03g19200.1	LOC_Os03g19200.1		19	1	3	0	0	1	5	3	0	0	1	0	1	1	3	0	0	0	0	0	0	0	0	0	0	0	0	0	1	0	0	0	0	0	0	0	0	0	0	0	0	0	0
MZ00012494	DNN	putative chemocyanin precursor [Oryza sativa (japonica cultivar-group)]	150	LOC_Os06g15600.1	LOC_Os06g15600.1		9	8	5	6	1	1	3	3	2	2	3	1	2	2	0	0	0	0	1	1	0	0	0	0	1	1	0	0	2	0	0	0	0	0	0	0	0	0	0	0	0	0	0
MZ00012506	DNN	putative flavonol 3-O-glucosyltransferase [Oryza sativa (japonica cultivar-group)]	709	LOC_Os07g32020.1	LOC_Os07g32020.1		9	5	11	6	1	0	1	2	3	3	0	0	0	0	1	0	0	0	0	0	0	0	3	0	1	0	3	0	0	0	1	0	0	0	0	0	0	0	0	0	0	0	0
MZ00015277	DNN	putative Bplo [Oryza sativa (japonica cultivar-group)]	1070	LOC_Os06g01490.1	LOC_Os06g01490.1		6	5	2	10	4	2	3	2	1	0	2	3	9	1	1	1	1	4	0	1	0	1	1	0	0	0	1	0	0	0	0	0	3	0	0	0	0	0	0	0	0	0	4
MZ00018836	DNN	hydrolase [Arabidopsis thaliana]	475	LOC_Os04g46280.1	LOC_Os04g46280.1		12	11	10	8	1	4	0	1	7	3	0	1	1	3	0	1	1	0	1	0	0	0	0	1	0	0	0	1	0	1	0	0	0	2	0	0	0	0	0	0	0	0	0
MZ00025068	DNN	Unknown protein [Oryza sativa (japonica cultivar-group)]	303	LOC_Os03g28940.1	LOC_Os03g28940.1		14	3	9	4	1	3	6	1	1	2	2	0	1	2	3	0	0	0	2	1	2	1	0	0	1	0	0	1	1	0	0	0	0	0	0	0	0	0	0	1	0	0	0
MZ00028316	DNN	P0005H10.23 [Oryza sativa (japonica cultivar-group)]	557	AZM5_13645	14031.m000019		3	3	1	2	3	0	0	0	0	0	0	2	3	2	0	1	1	1	0	2	0	0	0	0	1	1	0	0	0	0	0	0	0	0	0	0	0	0	0	0	0	0	0
MZ00031064	DNN	P0663E10.22 [Oryza sativa (japonica cultivar-group)]	125	LOC_Os05g50340.1	LOC_Os05g50340.1		9	4	10	10	5	2	1	0	1	1	0	5	0	0	1	0	0	0	0	0	0	0	0	5	0	0	0	1	0	0	0	0	0	0	1	0	0	1	0	0	0	0	0
MZ00032354	DNN	putative disease resistance response protein-related/ dirigent protein-related [Oryza sativa (japonica cultivar-group)]	179	LOC_Os11g10850.1	LOC_Os11g10850.1		11	9	12	6	1	2	1	1	4	1	1	1	1	0	0	1	1	0	1	0	0	0	0	0	0	0	0	0	0	0	0	0	0	0	0	0	0	0	0	0	0	0	0
MZ00044470	DNN	aluminum-induced protein; Al-induced protein [Zea mays]	264	LOC_Os10g31640.1	LOC_Os10g31640.1		9	6	7	14	2	2	5	0	1	2	1	2	0	0	1	1	1	0	0	0	0	1	1	0	0	0	1	1	1	0	0	0	0	0	0	0	0	0	1	0	0	0	0
MZ00050071	DNN	ethylene-binding protein-like [Oryza sativa (japonica cultivar-group)]	848	AZM5_13847	14132.m000014		16	6	9	8	2	5	1	2	1	1	1	1	0	0	0	1	1	0	0	0	0	0	0	0	0	0	0	0	1	0	1	0	0	0	0	0	1	0	0	0	0	0	0
MZ00050206	DNN	putative serine/threonine dehydratase [Sorghum bicolor]	604	LOC_Os04g46930.2	LOC_Os04g46930.2		8	8	10	10	3	2	0	1	2	1	0	1	0	0	1	0	0	0	0	0	0	1	0	1	0	0	0	1	0	0	0	0	0	0	0	0	1	0	0	0	0	0	0
MZ00051941	DNN	F22O13.19 [Arabidopsis thaliana]	1047	AZM5_90208	20978.m000013		2	1	0	2	0	0	2	0	0	0	1	0	0	0	0	0	0	0	0	0	0	0	0	0	0	0	0	0	0	0	0	0	0	0	0	0	0	0	0	0	0	0	0
MZ00014665	DND	alanine:glyoxylate aminotransferase 2 homolog [Arabidopsis thaliana]	839	LOC_Os03g07570.1	LOC_Os03g07570.1		11	7	10	12	3	4	4	2	5	2	2	1	1	0	2	2	2	0	1	0	0	1	0	0	0	0	0	0	0	0	0	0	0	0	0	0	0	1	0	0	0	0	0
MZ00026870	DND	RISBZ5 [Oryza sativa (japonica cultivar-group)]	325	LOC_Os06g45140.1	LOC_Os06g45140.1		9	10	6	0	2	2	2	1	2	2	1	1	1	2	0	0	0	0	0	2	0	0	0	0	0	0	0	1	0	0	0	0	0	0	0	0	0	0	0	0	0	0	0
MZ00004515	DDN	hypothetical protein [Oryza sativa (japonica cultivar-group)]	1076	AZM5_10812	12715.m000016		11	2	5	10	2	0	1	1	0	2	0	1	1	3	0	2	2	2	1	0	1	0	0	0	0	0	0	0	0	0	0	0	0	2	0	0	0	1	0	0	0	0	0
MZ00029094	DDN	aluminum-induced protein; Al-induced protein [Zeaà	260	LOC_Os10g31670.1	LOC_Os10g31670.1		11	8	12	8	2	1	0	3	4	2	0	1	1	0	0	0	0	0	1	0	0	0	2	0	0	0	1	0	0	0	1	0	0	0	0	0	0	0	1	0	0	0	0
MZ00027872	DDD	"proline oxidase, putative [Oryza sativa (japonica cultivar-group)]"	593	LOC_Os10g40360.1	LOC_Os10g40360.1		11	7	15	2	2	3	1	0	4	4	4	2	2	0	0	0	0	0	1	0	0	0	0	1	0	0	0	0	0	0	0	0	0	0	0	0	0	0	0	0	0	0	0
MZ00018532	DDD	LigA [Anaeromyxobacter dehalogenans 2CP-C]	936	AZM5_22586	17608.m000017		14	5	5	14	0	3	3	1	1	1	1	0	2	2	1	1	1	0	1	1	0	1	0	0	0	1	0	0	0	1	0	0	0	0	0	0	1	0	0	0	0	0	0
MZ00000770	NUN	P0698A10.24 [Oryza sativa (japonica cultivar-group)]	1067	AZM5_13754	14080.m000014		10	2	3	2	3	2	1	3	0	2	2	1	1	0	0	0	0	0	1	0	0	0	0	0	0	0	0	0	0	0	0	0	0	0	0	0	0	0	0	0	0	0	0
MZ00000937	NUN	transcription factor [Arabidopsis thaliana]	418	AZM5_13306	13873.m000015		10	4	5	10	5	4	4	1	0	0	1	3	0	1	2	0	0	0	0	1	0	0	0	1	0	0	0	1	0	0	0	1	0	0	0	0	0	0	0	0	0	0	0
MZ00002722	NUN	putative fatty acyl coA reductase [Oryza sativa (japonica cultivar-group)]	2974	AZM5_17702	16025.m000016		4	5	4	0	0	1	1	0	1	2	0	0	0	1	0	0	0	0	0	0	1	0	0	0	0	0	0	0	0	0	0	0	0	0	0	0	0	0	0	0	0	0	0
MZ00008110	NUN	ATP binding / ATP-dependent helicase/ helicase/ nucleic acid binding [Arabidopsis thaliana]	409	LOC_Os04g35260.2	LOC_Os04g35260.2		17	1	5	4	1	1	3	2	0	1	1	1	2	1	2	1	1	2	0	0	3	1	0	0	0	0	0	2	2	0	0	0	0	0	1	0	0	0	0	0	0	0	0
MZ00010122	NUN	putative NAC domain protein NAC1 [Oryza sativa (japonica cultivar-group)]	478	LOC_Os06g46270.1	LOC_Os06g46270.1		9	4	6	16	4	0	1	1	1	0	2	2	0	1	1	1	1	0	0	0	0	0	0	1	0	0	0	1	0	0	0	1	0	0	0	1	0	0	0	0	0	0	0
MZ00012589	NUN	B1046G12.16 [Oryza sativa (japonica cultivar-group)]	228	LOC_Os01g52570.1	LOC_Os01g52570.1		7	7	2	0	1	0	1	0	2	0	0	1	2	1	0	0	0	6	0	1	0	0	0	0	0	0	0	0	0	0	0	0	0	0	0	0	0	0	0	0	0	0	0
MZ00013930	NUN	putative alpha/beta hydrolase [Oryza sativa (japonica cultivar-group)]	1667	AZM5_16332	15380.m000034		2	5	4	0	0	1	0	0	2	4	0	0	2	1	2	0	0	0	0	1	0	2	0	0	1	1	0	1	0	0	0	0	0	0	0	0	0	1	0	0	0	0	0
MZ00015060	NUN	"GLTB_MAIZE Ferredoxin-dependent glutamate synthase, chloroplast precursor (Fd-GOGAT) "	2942	LOC_Os07g46460.1	LOC_Os07g46460.1		7	4	9	0	2	2	1	1	0	2	2	1	3	0	1	0	0	0	1	0	0	0	0	0	0	0	0	0	0	0	0	0	0	0	0	0	0	0	0	0	0	0	0
MZ00015371	NUN	methyl binding domain protein MBD109 [Zea mays]	161	AT3G15790	At3g15790.1		21	3	9	12	1	7	1	2	1	1	4	0	1	2	0	0	0	0	1	0	0	0	0	0	2	0	0	1	0	0	0	0	0	2	0	0	0	0	0	0	0	0	0
MZ00015405	NUN	putative SEC14 protein [Oryza sativa (japonica cultivar-group)]	1009	LOC_Os05g46720.2	LOC_Os05g46720.2		16	3	9	4	2	3	1	0	0	2	3	1	1	1	2	0	0	1	2	0	0	1	0	0	1	0	0	0	0	0	0	0	0	0	0	1	0	0	0	0	1	0	0
MZ00015895	NUN	farnesylated protein 3 [Hordeum vulgare subsp. vulgare]	268	LOC_Os01g32330.1	LOC_Os01g32330.1		16	7	5	8	4	1	4	0	7	1	1	2	1	0	0	2	2	0	0	0	0	0	0	0	0	0	0	0	0	1	0	1	0	0	0	1	0	0	0	0	0	0	0
MZ00016250	NUN	extensin like protein [Oryza sativa (japonica cultivar-group)]	910	AZM5_19412	16684.m000015		1	1	1	4	0	1	3	1	0	0	1	0	0	1	0	0	0	1	0	1	0	0	0	0	0	1	0	0	0	0	0	0	0	0	0	0	0	0	0	0	0	0	0
MZ00016490	NUN	putative hydrolase [Oryza sativa]	1086	AZM5_11170	12854.m000057		10	6	5	14	2	1	4	0	1	1	2	1	0	0	2	0	0	1	1	0	0	0	0	0	1	0	0	0	0	0	0	0	0	0	0	0	0	0	0	0	0	0	0
MZ00016581	NUN	NOD26-like membrane integral protein ZmNIP2-1 [Zea mays]	1760	AZM5_8477	11970.m000045		2	4	3	6	0	1	0	1	0	1	1	0	0	1	0	0	0	0	0	0	0	0	0	0	1	0	0	0	0	0	0	0	0	0	0	0	0	0	1	1	0	0	0
MZ00016927	NUN	knotted class 1 homeodomain protein liguleless3 [Zea mays]	874	AZM5_93114	21599.m000018		14	7	14	8	4	4	5	1	4	1	1	2	1	1	2	1	1	0	1	1	1	0	1	0	0	1	1	0	0	0	0	0	0	0	0	0	1	0	0	0	0	0	0
MZ00017021	NUN	putative transcription factor [Oryza sativa (japonica cultivar-group)]	318	LOC_Os07g41720.2	LOC_Os07g41720.2		14	4	11	4	3	2	2	1	0	0	1	3	0	0	1	0	0	0	0	0	2	0	0	3	0	0	0	0	0	0	1	0	0	0	0	0	0	0	0	0	0	0	0
MZ00017076	NUN	proline-rich protein [Capsicum annuum]	380	LOC_Os03g54050.2	LOC_Os03g54050.2		19	7	5	4	2	2	1	0	0	2	0	1	1	2	2	0	0	3	0	1	1	0	0	0	0	0	0	0	0	0	0	0	0	0	0	0	0	0	0	0	0	0	0
MZ00017492	NUN	putative glucosyltransferase-3 [Oryza sativa (japonica cultivar-group)]	650	LOC_Os06g18670.1	LOC_Os06g18670.1		12	6	15	24	4	5	4	1	3	2	0	3	2	1	1	2	2	0	2	1	1	0	0	0	1	1	0	0	0	2	0	0	0	0	0	0	0	0	0	1	0	0	0
MZ00018213	NUN	expressed protein [Oryza sativa (japonica cultivar-group)]	1592	AZM5_89484	20762.m000018		4	0	2	0	2	3	0	0	0	0	0	2	1	0	0	0	0	0	0	0	0	0	0	1	0	0	0	0	0	0	0	0	0	0	0	0	1	0	0	0	0	0	0
MZ00018690	NUN	gibberellin 20-oxidase 1 [Lolium perenne]	515	LOC_Os03g63970.1	LOC_Os03g63970.1		7	4	11	16	5	0	1	0	0	1	0	2	1	2	0	2	2	0	0	1	0	0	0	1	2	1	0	2	0	0	1	0	0	0	1	0	0	0	0	0	0	0	0
MZ00018962	NUN	putative hydrogenase [Oryza sativa]	479	LOC_Os03g53750.2	LOC_Os03g53750.2		12	2	7	10	6	3	1	2	0	0	1	3	0	0	2	0	0	1	0	0	0	1	0	3	0	0	0	0	0	0	0	2	0	0	0	0	0	0	0	0	0	0	0
MZ00021464	NUN	putative endoxyloglucan transferase [Oryza sativa (japonica cultivar-group)]	291	LOC_Os10g42670.1	LOC_Os10g42670.1		14	8	8	4	3	2	5	1	0	2	0	3	1	0	0	0	0	0	2	0	1	0	0	0	0	0	0	0	0	1	0	0	0	0	0	0	0	0	0	0	0	0	0
MZ00021761	NUN	Transferase family [Oryza sativa (japonica cultivar-group)]	580	LOC_Os11g42480.1	LOC_Os11g42480.1		6	4	11	10	2	2	0	2	3	1	0	2	0	0	1	3	3	0	1	0	4	0	0	2	0	0	0	0	1	0	0	0	0	0	0	0	0	0	0	0	0	0	0
MZ00023676	NUN	drought-induced hydrophobic protein [Oryza sativa (japonica cultivar-group)]	113	LOC_Os05g04700.1	LOC_Os05g04700.1		18	6	3	4	4	2	0	0	1	2	1	1	0	0	0	0	0	0	1	0	2	0	1	0	0	0	0	0	0	0	0	0	1	0	0	0	0	0	0	0	0	1	0
MZ00024639	NUN	putative 0-deacetylbaccatin III-10-O-acetyl transferase-like protein [Musa acuminata]	1114	AZM5_22613	17616.m000026		9	6	3	4	1	2	1	0	2	0	1	1	2	1	0	0	0	0	0	0	0	0	0	0	0	0	0	0	0	0	0	0	0	0	1	0	0	0	0	0	0	0	0
MZ00024656	NUN	ankyrin-like protein [Oryza sativa (japonica cultivar-group)]	1721	AZM5_6070	10926.m000028		7	5	17	0	4	3	1	1	1	4	1	0	1	3	0	0	0	0	2	3	0	1	1	0	0	1	0	0	0	0	1	0	0	0	0	0	0	0	0	0	0	0	0
MZ00025623	NUN	catalytic/ hydrolase [Arabidopsis thaliana]	512	LOC_Os03g16670.1	LOC_Os03g16670.1		7	4	3	16	1	1	4	2	0	0	0	1	3	0	1	1	1	1	0	0	1	0	0	0	0	0	0	0	0	0	0	0	0	0	0	0	0	0	0	0	0	0	0
MZ00026366	NUN	chalcone flavonone isomerase [Zea mays]	331	LOC_Os03g60509.2	LOC_Os03g60509.2		6	7	13	10	2	1	1	3	3	4	1	1	2	2	1	1	1	0	4	0	2	1	0	0	1	0	0	1	0	0	0	1	0	2	0	1	0	0	0	0	0	0	0
MZ00026596	NUN	ethylene-responsive element binding factor 3 [Oryza sativa (japonica cultivar-group)]	1415	AZM5_13093	13762.m000022		16	8	5	6	3	4	0	1	3	1	1	1	2	1	0	0	0	4	0	1	1	0	0	1	0	1	0	0	0	0	0	0	0	0	0	0	0	0	0	0	0	0	0
MZ00026698	NUN	putative DNA repair protein [Oryza sativa (japonica cultivar-group)]	374	LOC_Os06g14440.4	LOC_Os06g14440.4		6	5	5	14	4	1	2	1	3	2	4	2	2	0	1	0	0	3	1	0	0	0	1	0	0	0	0	0	0	0	0	0	0	0	0	0	0	0	0	0	0	0	0
MZ00026965	NUN	Putative sulfate transporter [Oryza sativa (japonica cultivar-group)]	542	LOC_Os08g42950.1	LOC_Os08g42950.1		11	5	5	6	1	2	2	1	2	1	2	0	1	0	1	2	2	5	1	0	1	0	1	0	1	0	1	0	1	0	0	0	0	0	0	0	0	0	0	0	0	0	0
MZ00027281	NUN	putative CCAAT-binding transcription factor [Oryza sativa (japonica cultivar-group)]	352	LOC_Os03g48970.3	LOC_Os03g48970.3		7	4	3	10	6	1	8	0	1	2	1	3	1	2	2	0	0	6	0	2	2	0	0	0	0	1	0	0	0	0	0	0	0	0	0	0	0	0	0	0	0	0	0
MZ00027324	NUN	putative glutamate decarboxylase [Oryza sativa (japonica cultivar-group)]	2962	AZM5_1281	8950.m000021		2	3	7	6	1	0	1	4	0	2	2	1	0	3	0	0	0	0	0	2	0	0	0	0	0	0	0	0	0	0	0	0	0	0	0	1	0	0	0	0	0	0	0
MZ00027530	NUN	PREDICTED OJ1595_D08.21 gene product [Oryza sativa (japonica cultivar-group)]	751	AZM5_2609	9370.m000036		10	6	7	6	2	2	1	3	1	1	0	2	3	1	2	0	0	1	1	0	0	0	0	0	2	0	0	0	0	0	0	0	0	0	0	0	0	0	0	1	0	0	0
MZ00028118	NUN	ocs-element binding factor 3.2 [Zea mays]	746	LOC_Os01g59350.1	LOC_Os01g59350.1		3	4	6	4	1	2	4	1	0	0	1	0	1	0	5	1	1	3	0	0	0	2	0	0	0	0	0	0	1	0	0	0	0	0	0	0	0	0	0	0	0	0	0
MZ00028529	NUN	putative DAK2 domain containing protein [Oryza sativa (japonica cultivar-group)]	1061	AZM5_1511	9013.m000018		1	0	0	0	0	0	0	0	0	0	0	0	0	0	0	0	0	0	0	0	0	0	0	0	0	0	0	0	0	0	0	0	0	0	0	0	0	0	0	0	0	0	0
MZ00028553	NUN	putative phytase [Oryza sativa (japonica cultivar-group)]	924	LOC_Os03g63074.2	LOC_Os03g63074.2		9	8	16	4	2	1	1	1	2	5	0	2	1	0	0	0	0	2	1	0	0	0	3	0	0	0	3	0	1	1	0	0	0	0	0	0	0	0	0	0	0	0	0
MZ00029210	NUN	putative calcium-binding protein [Oryza sativa (japonica cultivar-group)]	533	LOC_Os10g09850.1	LOC_Os10g09850.1		20	5	11	6	3	5	0	1	2	4	1	2	3	1	0	0	0	0	1	0	0	1	2	0	0	0	2	0	0	0	1	0	1	0	0	0	0	0	0	0	0	0	0
MZ00029319	NUN	putative transcription factor [Oryza sativa (japonica cultivar-group)]	143	AT1G72830	At1g72830.1		22	3	5	0	1	8	0	0	2	1	0	1	1	0	1	0	0	1	0	0	0	0	2	0	1	0	1	0	0	0	0	0	0	0	0	0	0	0	0	0	0	0	0
MZ00029651	NUN	putative oxidoreductase [Oryza sativa (japonica cultivar-group)]	379	LOC_Os03g32470.1	LOC_Os03g32470.1		9	4	6	8	7	2	1	0	1	1	0	4	0	0	1	0	0	8	1	0	0	0	0	1	0	0	0	0	0	1	0	0	0	0	0	0	0	0	0	0	0	0	0
MZ00031101	NUN	ASF/SF2-like pre-mRNA splicing factor SRP30' [Zea mays]	322	AT1G09140	At1g09140.1		11	2	12	6	4	3	2	2	1	2	4	2	3	2	0	0	0	0	1	0	2	1	0	0	0	0	0	1	0	1	0	0	0	2	0	0	0	0	0	0	1	0	0
MZ00031309	NUN	Acetylglutamate kinase [Anaeromyxobacter deha...	2309	AZM5_20072	16933.m000015		1	0	7	0	1	0	4	1	0	2	1	0	2	0	0	0	0	1	1	0	1	0	1	0	0	0	1	0	0	0	0	0	1	0	0	0	0	0	0	0	0	0	0
MZ00031359	NUN	"F-box domain, putative [Oryza sativa (japonica cultivar-group)]"	759	LOC_Os11g31620.1	LOC_Os11g31620.1		4	1	2	6	2	0	5	2	0	1	1	1	1	0	0	0	0	6	1	0	0	0	1	1	0	0	0	0	0	0	1	0	0	0	0	0	0	1	0	0	0	0	0
MZ00031424	NUN	beta-D-galactosidase [Pyrus pyrifolia]	980	LOC_Os12g24170.1	LOC_Os12g24170.1		14	3	5	4	2	4	2	0	0	2	4	2	3	0	1	0	0	0	0	0	1	2	0	0	0	0	0	0	0	0	1	0	0	0	0	0	0	0	0	0	0	0	0
MZ00031425	NUN	putative transcription factor X2 [Oryza sativa (japonica cultivar-group)]	575	LOC_Os01g44250.1	LOC_Os01g44250.1		9	2	1	10	3	2	0	6	0	0	0	3	1	9	0	0	0	2	0	1	0	0	0	1	0	0	0	0	0	0	0	0	0	8	0	0	0	0	0	0	0	0	0
MZ00033455	NUN	serine-rich protein [Arabidopsis thaliana]	176	LOC_Os02g55610.1	LOC_Os02g55610.1		6	3	2	20	5	1	3	2	1	0	4	2	1	2	5	1	1	0	0	1	0	1	0	1	1	0	0	1	1	0	0	0	0	0	0	1	0	0	0	0	0	0	0
MZ00033469	NUN	putative Fe-S oxidoreductase [Corynebacterium jeikeium K411]	444	AZM5_14214	14301.m000022		11	5	8	2	0	2	0	0	1	1	3	0	1	0	0	0	0	2	0	0	0	0	0	0	0	0	0	0	0	0	0	0	0	0	0	0	0	0	0	0	0	0	0
MZ00034269	NUN	P0018C10.44 [Oryza sativa (japonica cultivar-group)]	2272	AZM5_10883	12747.m000015		6	5	7	4	1	3	5	3	1	2	1	1	2	1	0	0	0	0	0	1	1	3	1	0	0	0	0	0	0	0	0	0	1	0	0	0	1	0	0	0	0	0	0
MZ00034353	NUN	phytase [Zea mays]	2153	AZM5_13703	14050.m000017		10	7	8	14	4	3	2	2	2	3	3	1	1	0	2	1	1	0	2	0	1	0	0	0	0	0	0	1	0	0	0	0	0	0	0	0	0	0	0	0	0	0	0
MZ00034400	NUN	asparagine synthetase [Helianthus annuus]	3287	AZM5_10027	12393.m000034		7	3	5	2	0	4	4	2	0	1	1	0	1	0	1	0	0	1	0	0	0	0	0	0	0	0	0	0	0	0	0	0	0	0	0	0	0	0	0	0	0	0	0
MZ00036008	NUN	putative nucleoid DNA-binding protein cnd41 [Oryza sativa (japonica cultivar-group)]	2795	AZM5_4168	10033.m000015		4	7	3	6	2	0	0	2	1	1	0	1	1	5	2	0	0	2	0	1	0	0	0	0	0	1	0	0	0	0	0	0	0	4	0	0	0	0	0	0	0	0	0
MZ00040653	NUN	glutathione S-transferase GST 29 [Zea mays]	767	AZM5_16215	15328.m000028		8	5	6	4	5	2	1	0	1	0	2	1	0	2	1	0	0	2	0	2	0	0	1	1	0	1	1	1	0	0	0	0	0	0	0	0	0	0	0	0	0	0	0
MZ00041257	NUN	Putative RNA-binding protein [Oryza sativa (japonica cultivar-group)]	670	AZM5_1309	8958.m000031		1	1	1	2	2	0	1	0	1	0	0	1	0	0	0	0	0	0	0	0	0	0	0	0	0	0	0	0	0	0	0	0	0	0	0	0	0	0	0	0	0	0	0
MZ00041439	NUN	dehydrin [Zea mays]	1346	AZM5_24101	17913.m000016		10	6	1	10	3	1	1	1	3	1	0	1	2	3	1	1	1	2	0	3	0	0	0	0	0	1	0	0	0	0	0	1	0	0	0	0	0	1	0	0	0	0	0
MZ00041440	NUN	dehydrin [Zea mays]	139	AT1G20440	At1g20440.1		21	7	14	6	4	4	2	1	4	2	2	0	1	3	0	1	1	0	1	3	0	0	1	0	0	2	1	0	3	1	0	2	0	0	0	0	0	0	0	0	0	0	0
MZ00041461	NUN	triose phosphate/phosphate translocator [Zea mays]	1727	AZM5_13154	13799.m000023		8	6	9	2	4	0	3	1	1	3	1	3	3	4	1	0	0	0	2	1	1	0	0	0	0	0	0	1	0	0	0	0	0	2	0	0	0	0	0	0	0	0	0
MZ00041649	NUN	ferritin [Zea mays]	411	LOC_Os12g01530.2	LOC_Os12g01530.2		12	7	11	10	2	1	1	3	2	4	3	0	1	2	2	1	1	0	0	1	2	2	1	0	0	1	0	0	0	0	0	0	0	0	0	0	0	1	0	0	0	0	0
MZ00042905	NUN	osr40c1 [Oryza sativa]	377	LOC_Os03g21040.2	LOC_Os03g21040.2		8	4	7	20	4	3	1	1	1	0	2	2	1	0	1	1	1	0	0	0	0	1	1	0	1	0	1	0	0	0	0	0	0	0	0	0	0	0	0	0	0	0	0
MZ00043219	NUN	vacuolar H+-translocating inorganic pyrophosphatase [Zea mays]	1418	LOC_Os02g09150.1	LOC_Os02g09150.1		12	2	10	2	3	4	0	0	2	1	2	2	0	0	0	0	0	0	0	0	1	0	1	2	0	0	1	0	0	0	0	0	0	0	0	0	0	0	0	0	0	0	0
MZ00043988	NUN	"CG17931-PA, isoform A [Drosophila melanogaster]"	103	LOC_Os05g33700.1	LOC_Os05g33700.1		8	8	11	14	1	1	1	0	3	5	1	0	1	1	1	4	4	4	2	1	0	0	0	0	0	0	0	0	0	0	0	0	2	0	0	0	0	0	0	0	0	0	0
MZ00044292	NUN	PREDICTED OJ1734_E02.21-2 gene product [Oryza sativa (japonica cultivar-group)]	1088	AZM5_4217	10054.m000030		4	3	2	4	2	0	0	2	0	0	3	1	2	2	1	0	0	6	0	2	0	0	0	0	0	0	0	0	0	0	0	1	0	0	0	1	0	0	0	0	0	0	0
MZ00044305	NUN	serine carboxypeptidase i precursor [Oryza sativa (japonica cultivar-group)]	802	LOC_Os12g15470.2	LOC_Os12g15470.2		16	5	5	12	4	3	4	2	2	2	2	1	0	2	0	1	1	0	0	2	0	0	0	0	0	0	0	1	0	0	0	0	0	0	0	0	0	0	0	0	0	0	0
MZ00044858	NUN	expansin-like protein A [Oryza sativa]	377	LOC_Os03g04020.2	LOC_Os03g04020.2		4	5	4	4	4	0	1	1	2	0	4	3	3	5	2	0	0	0	0	0	0	1	0	0	0	0	0	0	0	0	0	0	0	4	0	0	0	0	0	0	0	0	0
MZ00045934	NUN	putative proteophosphoglycan [Oryza sativa (japonica cultivar-group)]	317	LOC_Os01g04880.2	LOC_Os01g04880.2		11	4	6	10	2	1	3	0	1	0	1	1	1	0	0	1	1	1	0	0	1	0	0	1	0	0	0	0	2	0	1	0	0	0	0	0	0	0	0	0	0	0	0
MZ00046781	NUN	"ABC transporter protein, putative [Oryza sativa (japonica cultivar-group)]"	1846	AZM5_10758	12691.m000023		4	8	4	4	3	1	0	1	2	2	0	3	1	1	1	0	0	1	1	1	0	0	0	2	1	0	0	0	0	0	0	0	0	0	1	0	0	0	0	0	0	0	0
MZ00046782	NUN	"ABC transporter protein, putative [Oryza sativa (japonica cultivar-group)]"	967	AZM5_10759	12692.m000018		1	2	0	2	2	0	0	2	0	0	0	1	2	0	0	0	0	2	0	0	0	0	0	0	1	0	0	0	0	0	0	0	1	0	0	0	0	0	0	0	0	1	0
MZ00046973	NUN	putative glucanase [Oryza sativa (japonica cultivar-group)]	510	LOC_Os03g25790.2	LOC_Os03g25790.2		14	6	5	4	1	2	2	2	2	1	0	0	0	1	0	0	0	0	0	1	0	1	0	0	0	0	0	0	0	0	0	0	0	0	0	0	0	0	0	0	0	0	0
MZ00048706	NUN	Putative sulfate transporter ATST1 [Oryza sativa (japonica cultivar-group)]	766	LOC_Os03g06520.1	LOC_Os03g06520.1		4	9	5	6	3	1	1	4	2	2	0	1	3	1	1	1	1	1	0	0	0	0	1	1	1	0	1	0	0	0	0	0	0	0	0	0	0	0	0	0	0	0	0
MZ00050477	NUN	putative nodulin 3 [Oryza sativa (japonica cultivar-group)]	370	LOC_Os03g22590.1	LOC_Os03g22590.1		7	6	5	16	1	2	3	5	4	3	1	1	1	2	0	2	2	0	2	1	0	1	1	0	0	1	1	1	0	0	0	0	0	0	0	0	0	0	1	0	0	0	0
MZ00050594	NUN	putative 4-methyl-5(B-hydroxyethyl)-thiazol monophosphate biosynthesis enzyme [Oryza sativa (japonica cultivar-group)]	664	LOC_Os01g11880.1	LOC_Os01g11880.1		9	4	8	12	3	1	3	2	2	3	2	3	0	0	1	0	0	1	1	0	1	2	1	2	1	0	1	0	0	0	2	0	0	0	0	0	0	0	0	0	0	0	0
MZ00052125	NUN	putative proton-dependent oligopeptide transporter (POT) [Oryza sativa (japonica cultivar-group)]	464	LOC_Os05g33960.1	LOC_Os05g33960.1		17	5	6	6	2	6	1	0	0	1	3	0	1	2	1	1	1	0	1	1	0	0	0	0	1	0	0	1	1	0	0	0	0	0	0	0	0	0	0	0	1	0	0
MZ00052603	NUN	PREDICTED: similar to Sfrs7 protein [Rattus nor...	103	LOC_Os03g47280.1	LOC_Os03g47280.1		8	10	4	8	1	1	1	2	1	2	0	1	1	4	1	0	0	3	0	3	2	0	0	0	0	2	0	0	0	0	0	0	0	0	0	0	0	0	0	0	0	0	0
MZ00055283	NUN	putative F1F0-ATPase inhibitor protein [Oryza sativa (japonica cultivar-group)]	379	AZM5_12830	13625.m000041		14	7	10	8	3	6	4	1	3	1	5	0	0	1	1	0	0	0	0	1	0	3	2	0	0	0	0	0	1	0	0	0	0	0	0	0	0	0	0	0	1	0	0
MZ00001223	NDN	putative lysophospholipase 2 [Oryza sativa (japonica cultivar-group)]	1306	AZM5_14305	14362.m000015		1	1	0	0	1	0	0	0	0	0	0	0	0	0	0	0	0	1	0	0	0	0	0	0	0	0	0	0	0	0	0	0	0	0	0	0	0	0	1	0	0	0	0
MZ00001753	NDN	heat shock protein binding / unfolded protein binding [Arabidopsis thaliana]	1084	AZM5_1768	9090.m000020		9	6	5	14	3	2	1	3	2	2	1	2	0	0	2	3	3	0	1	0	0	0	0	1	1	0	0	0	0	0	0	0	0	0	0	0	0	0	0	0	0	0	0
MZ00003049	NDN	pentatricopeptide (PPR) repeat-containing protein-like [Oryza sativa (japonica cultivar-group)]	4139	AZM5_84745	18730.m000016		2	1	0	6	0	0	1	0	1	0	1	0	0	1	1	0	0	0	0	0	0	0	1	0	0	0	0	1	0	0	0	0	0	0	0	0	0	0	0	0	0	0	0
MZ00004349	NDN	Aldo/keto reductase [Kineococcus radiotolerans SRS30216]	371	AZM5_16051	15233.m000040		0	0	0	0	0	0	0	0	0	0	0	0	0	0	0	0	0	2	0	0	0	0	0	0	0	0	0	0	0	0	0	0	0	0	0	0	0	0	0	0	0	0	0
MZ00005347	NDN	signal transducer [Arabidopsis thaliana]	340	LOC_Os09g29470.3	LOC_Os09g29470.3		11	5	7	8	1	2	2	1	2	3	0	0	2	0	1	1	1	0	0	0	1	0	2	0	1	0	2	0	0	1	1	0	0	0	0	0	1	0	0	0	0	0	0
MZ00007284	NDN	putative PS60 [Oryza sativa (japonica cultivar-group)]	1215	AZM5_5297	10529.m000018		4	4	12	6	3	2	0	2	1	7	2	2	1	0	0	0	0	0	2	0	0	0	0	0	0	0	0	0	0	1	0	0	0	0	0	0	0	0	0	0	0	0	0
MZ00013418	NDN	NADH dehydrogenase subunit 2 [Hymenolepis diminuta]	758	AZM5_12291	13365.m000014		3	4	2	4	1	1	0	1	3	0	0	1	0	0	0	0	0	0	0	0	0	0	0	1	0	0	0	0	0	0	0	0	0	0	0	0	0	0	0	0	0	0	0
MZ00015250	NDN	putative elicitor-responsive gene-3 [Oryza sativa (japonica cultivar-group)]	856	AZM5_21239	17268.m000017		10	5	1	16	1	0	1	1	1	0	0	0	0	2	0	1	1	2	0	2	2	0	0	0	0	1	0	0	0	0	0	0	0	0	0	0	0	0	0	0	0	0	0
MZ00015328	NDN	COP1-interacting protein 7 (CIP7)-like [Oryza sativa (japonica cultivar-group)]	824	LOC_Os07g42410.1	LOC_Os07g42410.1		11	5	3	2	1	2	2	1	3	0	1	1	1	0	2	1	1	5	0	0	1	0	0	0	0	0	0	0	1	0	0	0	0	0	0	0	0	0	0	0	0	0	0
MZ00015375	NDN	putative protein kinase [Oryza sativa (japonica cultivar-group)]	803	LOC_Os05g36050.1	LOC_Os05g36050.1		13	7	2	2	1	4	2	1	1	1	0	0	3	2	1	0	0	0	1	2	0	1	0	0	0	2	0	0	0	0	0	0	1	0	0	0	0	0	0	0	0	1	0
MZ00019671	NDN	microtubule-binding protein TANGLED1 [Zea mays]	524	LOC_Os02g26140.1	LOC_Os02g26140.1		9	10	14	6	2	2	1	2	4	4	1	2	6	3	0	1	1	1	0	3	0	0	0	0	0	1	0	0	2	0	0	0	0	0	0	0	0	0	0	0	0	0	0
MZ00020555	NDN	WD-40 repeat family protein-like [Oryza sativa (japonica cultivar-group)]	910	LOC_Os01g46510.1	LOC_Os01g46510.1		7	4	8	10	3	1	2	0	2	1	1	2	0	0	1	3	3	4	1	0	0	0	0	1	1	0	0	0	0	0	0	1	0	0	0	0	0	0	0	0	0	0	0
MZ00020976	NDN	serine/threonine protein kinase-like protein [Oryza sativa (japonica cultivar-group)]	761	AZM5_9973	12375.m000042		9	4	8	10	3	1	1	1	1	1	1	3	1	0	0	1	1	0	1	0	1	0	0	2	0	0	0	1	1	0	0	0	0	0	0	0	0	0	0	0	0	0	0
MZ00026060	NDN	putative fatty acid hydroxylase [Oryza sativa (japonica cultivar-group)]	479	LOC_Os03g56820.1	LOC_Os03g56820.1		7	5	2	6	4	1	2	1	1	1	1	2	1	2	1	1	1	3	0	2	1	0	0	1	0	2	0	0	0	0	0	0	0	0	2	0	0	0	0	0	0	0	0
MZ00028588	NDN	"hydrolase, hydrolyzing O-glycosyl compounds [Arabidopsis thaliana]"	2617	AZM5_8601	11996.m000021		3	3	3	2	1	1	0	2	0	0	1	1	1	1	0	0	0	0	0	0	0	0	0	0	0	0	0	0	0	0	0	0	0	0	0	0	0	0	0	0	0	0	0
MZ00029102	NDN	putative blue copper-binding protein [Oryza sativa (japonica cultivar-group)]	244	LOC_Os03g55120.1	LOC_Os03g55120.1		8	6	6	8	5	4	1	1	1	2	1	4	5	1	1	1	1	1	0	1	0	0	1	0	0	1	1	0	0	0	0	0	0	0	0	0	0	0	0	0	0	0	0
MZ00043587	NDN	COG1796: DNA polymerase IV (family X) [Burkho...	110	AT5G22580	At5g22580.1		7	10	8	8	0	1	0	9	3	2	2	0	0	1	2	2	2	0	2	0	1	1	0	0	0	0	0	0	1	0	0	0	0	0	0	0	0	0	0	0	0	0	0
MZ00044009	NDN	BRI1-KD interacting protein 129 [Oryza sativa (japonica cultivar-group)]	870	AZM5_3597	9768.m000018		11	8	0	10	0	3	2	2	2	0	1	0	2	2	1	0	0	2	0	2	0	1	0	0	0	1	0	0	0	0	0	0	0	0	0	0	0	1	0	0	0	0	0
MZ00052484	NDN	putative fatty acid hydroxylase [Oryza sativa (japonica cultivar-group)]	443	LOC_Os12g43363.1	LOC_Os12g43363.1		14	10	7	16	3	2	3	2	5	2	4	2	1	0	0	2	2	0	0	0	0	1	0	0	0	0	0	0	0	0	0	0	0	0	0	0	0	0	0	0	0	0	0
MZ00053530	NDN	none	242	AZM5_21238	17267.m000016		10	1	5	6	2	4	2	0	0	0	2	1	2	0	1	0	0	0	0	0	0	0	0	0	0	0	0	0	0	0	0	0	0	0	0	0	1	0	0	0	0	0	0
						number of sequences with this element	166	160	159	154	147	136	127	124	121	120	113	116	113	93	81	68	68	67	65	63	52	49	46	38	38	36	32	27	26	20	18	15	14	14	10	10	9	9	9	7	8	6	5
						total number occurrences of element	1627	827	1046	1212	382	332	284	237	258	238	209	209	202	187	125	99	99	168	86	100	67	62	61	54	48	45	43	30	32	21	21	18	20	38	11	10	9	9	9	8	8	6	14
						max number	26	14	20	24	8	8	8	9	7	7	6	6	9	9	5	4	4	8	4	6	4	3	3	5	3	3	3	2	3	2	2	2	3	8	2	1	1	1	1	2	1	1	4
						min number	0	0	0	0	0	0	0	0	0	0	0	0	0	0	0	0	0	0	0	0	0	0	0	0	0	0	0	0	0	0	0	0	0	0	0	0	0	0	0	0	0	0	0
[truncated: 18 more columns]
